# Supplementary material for: Abundant and species-specific DINE-1 transposable elements in 12 Drosophila genomes
Source: Genome Biol. 2008 Feb 21;9(2):R39. doi: 10.1186/gb-2008-9-2-r39 (PMC2374699; doi:10.1186/gb-2008-9-2-r39)
Supplement: Additional data file 1 — Alignment of DINE-1 consensus sequences from the 12 Drosophila species. [file gb-2008-9-2-r39-S1.fst]

>mel
TATACCCGTTACTC-GTA------GAGT-AAAAGGGTATACTAGATTCGTTG-------A
AAAGT--ATGT----AACAGGCAGAAGGAAGCGTTTCCGACTATATAAAGTATATATATT
CTTGATCAGGATCAATAGCCGAGTCGATCTGGCCATGTCCGTCTGTCCGTCCGTCCG---
-----------------------------------TATGAACGTCGAGATCTCAGGAACT
ATAAAAGCTAGAAGGTTGAGATTCAG-----------TATTCCCCAATATCTATCGATAT
CCCAGAAAAATGATGAAATTTCGCGTTCGCATTCACACTAGCT----GAGTAACGGGTAT
--CTG--ATAGTCG-----GGGAACT-----CGACTAT------AGCATTCTCTCTTGTT
-
>sim
TATACCCGTTACTC-GTA------GAGT-AAAAGGGTATACTAGATTCGTTG-------A
AAAGT--ATGT----AACAGGCAGAAGGAAGCGTTTCCGACTATATAAAGTATATATATT
CTTGATCAGGATCAATAGCCGAGTCGATCTAGCCATGTCCGTCTGTCCGTCTGTCCGACC
GTCTGTCCG--------------------------TATGAACGTCGAGATCTCAGGAACT
ATAAAAGCTAGAAGGTTGAGATTCAG-----------TATTCCCCAATATCTATCGATAT
CCCAGAAAAATGATGAAATTTCGCGTTCGCATTCACACTAGCT----GAGTAACGGGTAT
--CTG--ATAGTCG-----GGGAACT-----CGACTAT------AGCATTCTCTCTTGTT
-
>sec
TATACCCGTTACTC-GTA------GAGT-AAAAGGGTATACTAGATTCGTTG-------A
AAAGT--ATGT----AACAGGCAGAAGGAAGCGTTTCCGACTATATAAAGTATATATATT
CTTGATCAGGATCAATAGCCGAGTCGATCTAGCCATGTCCGTCTGTCCGTCTGTCCGT--
-----------------------------------TATGAACGTCGAGATCTCAGGAACT
ATAAAAGCTAGAAGGTTGAGATTCAG-----------TATTCCCCAATATCTATCGATAT
CCCAGAAAAATGATGAAATTTCGCGTTCGCATTCACACTAGCT----GAGTAACGGGTAT
--CTG--ATAGTCG-----GGGAACT-----CGACTAT------AGCATTCTCTCTTGTT
-
>yak
TATACCCGTTACTC-GTA------GAGT-AAAAGGGTATACTAGATTCGTTG-------A
AAAGT--ATGT----AACAGGCAGAAGGAAGCGTTTCCGACCATATAAAGTATATATATT
CTTGATCAGGATCAATAGCCGAGTCGATTTGGCCATGTCCGTCTGTCCGTCCGTCTGTCC
GTCTGTCCGTCTGTCCGTCTGTCCGTCTGT-----TATGAACGTCGAGATCTCAGGAACT
ACAAAAGCTAGAAAGTTGAGATTAAG-----------CTTTTGGCCACGCCCACTCTAAC
GCCCACAAACCGCCAAAAACTGTCCTTCGCACTTACACTAGCT----GAGTAACGGGTAT
--CAG--ATAGTCG-----GGGAACT-----CGACTAT------AGCGTTCTCTCTTGTT
-
>ere
TATACCCGTTACTC-GTA------GAGT-AAAAGGGTATACTAGATTCGTTG-------A
AAAGT--ATGT----AACAGGCAGAAGGAAGCGTTTCCGACCATATAAAGTATATATATT
CTTGATCAGGATCAATAGCCGAGTCGATCTGGCCATGTCCGTCTGTCCGTCCGTCTGTCC
-TAGTTT----------------------------TATGAACGCCTCGATCTCAGGATCT
ACAAAAGCTAGAATGTTGAGATTAAG-----------TTTTCTTCAATTTCTACCGATAT
TCCAGAAAATTTTGAAATTTCTCGTTTGGCACTTCCACTAGCT----GAGTAACGGGTAT
--CTG--ATAGTCG-----GGGAACT-----CGACTAT------AGCATTCTATCTTGTT
-
>ana
TATACCCTTGCAG-------------------AGGGTATTATAATTTTGGTC-------A
AAAGT--GTGC----AACGCAGTGAAGGAGACATCTCCGACCCTATAAAGTATATATATT
CTTGATCAGGATCACCTCCTGAGTCGATATGAGCATGTCCGTCTGTCCGTCTGTCCGTCT
GTCCGTCTGTCCGTTTC------------------TACGCAAACTAGTCTCTCAG----T
TTTAAAGCTATCGAGTTGAAACTTTG-----------ATATACGATCTTCTATATATCTA
ATAATATAAGATGCGTGGCGCCACCTAGCGGACTGCGACTGAA----CTGCAAGGGTATA
--TC---AACTTCG-----GCTCCGCC----CGAAGTT------AGCTTTCCTTTCTTGT
-
>pse
TATACCCGATACTC-----AAAATGAGT-ATTGGGGTATATTAGATTTGTGGT------G
AAAGTGGATGTGTGTAACGTCCAGAAGGAATCGTTTCCGACCCCATAAAGTATATATATT
CTTGATCAGCATCAATAGCCGAGTCGATTGAGCCATGTCTGTCTGTCCGTCTGTCCGTCC
GTCCGTCTGTCCGTCTGTCCGTCCGTCCGT--CCCCTTCAGCGCCTAGTGCTCAAAGACT
ATAAGAGCTAGAGCAACGATGTTTTG----------------------------------
---AATATTAGCGGCGTCTGCCGGAGGAGAGCCATACTGACTT----AGTATCGGGTATA
--AC---TGTAGAGTTGC-GGTGTCCGCA--GCAACTCACA---ACGTTCCCCCTCGT--
-
>per
TATACCCGATACTC-----AAAATGAGT-ATTGGGGTATATTAGATTTGTGGT------A
AAAGTGGATGTGT-TAACGTCCAGAAGGAATCGTTTCCGACCCCATAAAGTATATATATT
CTTGATCAGCATCAATAGCCGAGTCGATTGAGCCCTGTCTGTCTGTCCGTCCGTCCGTCC
GTCCGTCTGTCCGTCCGTCCGTCTGTCCGT--CCCCTTCAGCGCCTAGTGCTCAAAGACT
ATAAGAGCTAGAGCAACGATGTTTTG----------------------------------
---AATATTAGCGGCGTCTGCCGGAGGAGAGCCATACTGACTT----AGTATCGGGTATA
--AC---TGTAGAGTTGC-GGTGTCCGCA--GCAACTCACA---ACGTTCCCCCTCGT--
-
>wil_3
TATACCCT--TG------------CAG-----AGGGTATTAT-------AAAATTGGTCA
G------ATGTTTGTAACGCACAGAAGGAGACGTTTCCGACCCCATAAAGTATATATATT
CTTGATCAGCATGAGAAGCTGAGTCGATATAGCCATGTCCGTCTGTCCGTCCGTCCGTCC
GTCCGTCCGTCCGTCGGTGCG--------------TATG--CG--TTTTACTCAGCCATC
TTAAGAGCTATCGGGCTGAAATTTTT-----------TTGTATATTGATGAATTGAGTTG
CAGGGAAAGAAATTTCAAAAAGGAAAATTATTATTGCCAAGGA----CTGCAAGGGTATA
--TA---AACTTCGGC---ATA---------GCCGATGTT----AGCTTCTTTGATATT-
-
>wil_4
TATACCCT--TG------------CAA---AAAGGGTATATT-------AATTTTGGTCA
AAAGT--GTGC----AACGCATAGAAGGAAGCATCTCCGACCATATAAAGTATATATATT
CTTGATCAGCACGACGAGACGAGTTCAAATAGCCATGTCCGTCCGTCCGTCCGTCCGTCC
GTCCGTCCGTCCGTCCGTCCGTCCGTCCGT-----GATCAACGCAAACTCCTCCTAGACC
GTAAGAGCTACAGAGCTGAAATTTTG----------------------------------
-----------------AGGTAAGGAAAGAGTTACCAAAAAAG----TTGCAAGGGTATA
--CA---AACTTTGAC---GCG---------GTCGAAGTT----AGCCCCGGCCCTCTGG
T
>wil_1
TATACCATACACCC-------ATAGGGT-GAAATGGTATATT-------AAAGTCGCCAA
AATGT--ATGT----AACAGGCAGAAGGAAGCATCTCCGACCCCACAAAGTATATATATT
CTTGATCAGGATCAACAACCGAGTCGATCTAGCCATGTCCGTCTGTCCGTCCGTCCGTCC
GTCCGTCCGTCCGTCCGTCTGTCCGTCCGT-----TATGAACACCTAGATCTCGGAGACT
GTAAGAGCTAGAGCCACCAAATTTGG-----------GATATGCTTGTAAAAAGCATGTG
AAAATGCATTTGTT-TAATAAAGTTGAAATATTTGCTTTACT-----GGTGTATGGTATA
--CC---TAAGTCG-----GCGAGA------CGACTTA-----------CTTACTTCATT
-
>wil_2
TATACCATACACCC-------ATAGGGT-GAAATGGTATATT-------AAAGTCGCCAA
AATGT--ATGT----AACAGGCAGAAGGAAGCATCTCCGACCCCACAAAGTATATATATT
CTTGATCAGGATCAAAAACCGAGTCGATCTAGCCATGTCCGTCTGTCCGTCCGTCCGTCC
GTCCGTCCGTCCGTCCGTCCGTCCGTCCGT-----TATGAACACCTAGATCTCGGAGACT
ATAAGAGCTAGAGCCACCAAATTTGG-----------TAAAACAATTAAACAATTTAATA
GACATACATTTGGTTTTCGAAATTTTAAATATTTGTTTCACCT----GGTGTATGGTATA
--CC---CAAGTCG-----GCGAGA------CGACTTA-----------CTTACTTCATT
-
>moj
TATACCCTGAACCCA-TTTTCAATGGGAAATCAGGGTATAATGGTTTTGTTG-------A
AATGT--ATGT----AACAGGGAGAAGGAGGCGTGGCAGACCCCACAAAGTATATATATT
CTTGATCAGGGTGACGAGCTGAGTTGATTTGGCCCTGTCCGTCTGTCTGTCCGTCTGTCC
GTCTGTCCGTCTGTCCGTCTGTCCGT------ATGTATGAACGCGTCGATTTCAGAAGAT
ATAAGAGCTAGAGACTTCAAATTTTT----------------------------------
----------------------ATTGAAATATCTATTGCTCCAA---GGGTTCAGGGGAT
--CTC--CTAGTCGAG---CAGT--------CTCGACTAG----AGCTTTCTTACTTGTT
-
>vir
TATACCCTGAACCCA-TTAAAAATGGGT-ATAAGGGTATATTGTATTTGTGCGAAATCCA
AATGT--ATGT----AACAGGCAGAAGGAAGCATCTCCGACCCCATAAAGTATATATATT
CTTGATCAGCATCAATAGCCGAGTCGATCTAGCCATGTCCGTCTGTCTGTCCGTCCGTCC
GTCCGTCCGTCCGTCCGTCCGTCCGT------ATGTATGAACGCAAGGATCTCAGAACCT
ATAAGAGCTAGAGACTTGAAATTTT-----------------------------------
-------------------GTGCATTTTGATGTTGGAAGAAGA----GGGTTCAGGGTAT
--CCC--CTAGTCGGGAG-------------CTCCCGACTAG---AACCTCTTACTTGTT
T
>gri
TATACCCTGAACCCA-TTAAAAATGGGTAAAAAGGGTATAATGGTTTTGTGC-------A
AATGT--ATGT----AACAGGCAGAAGGAAGCATCTCCGACCCCATAAAGTATATATATT
CTTGATCAGGGTCAACAGCCGAGTCGATATAGCCATGTCCGTCTGTCCGTCCGTCCGTCC
GTCCGTCGGTCTG----------------------TATGAACACGCAGATCTCAGAGACT
ATAAGAGCTAGAGACTTCAAATTTGG---------------------GGTGCAAAACTTT
TAAAANGGAAATTTTCCAATAAAACTAAAATATATTTAACAAC----TGGGTTCAGGGTA
--AATC-GTAGTCGAG---CTCA--------CTCGACTAC----AGCACTCTTACTTGTT
-
