# Supplementary material for: Abundant and species-specific DINE-1 transposable elements in 12 Drosophila genomes
Source: Genome Biol. 2008 Feb 21;9(2):R39. doi: 10.1186/gb-2008-9-2-r39 (PMC2374699; doi:10.1186/gb-2008-9-2-r39)
Supplement: Additional data file 3 — DINE-1 insertions in or near to genes. [file gb-2008-9-2-r39-S3.xls]

## Sheet: CDS
D.ana
Query id	Subject id	% identity	alignment length	mismatches	gap openings	q. start	q. end	s. starts. ende-value			bit score	related genes found in BLAST search
ana_contig_16398_8028	droAna2_genscan_scaffold_13417.653	97.22	72	2	0	1	72	738	809	2e-29	127	cyclin-dependent protein kinase/ protein binding [Arabidopsis thaliana]	1: XP_001463989 hypothetical protein, conserved [Leishmania infantum JPCM5]
ana_contig_16398_8028	droAna2_genscan_scaffold_13082.110	95.71	70	3	0	15	84	878	947	7e-26	115	unknown [Drosophila subobscura]gi|2708265|gb|AAB92392.1|[2708265]	hypothetical protein, conserved [Leishmania infantum JPCM5]
ana_contig_16398_8028	droAna2_genscan_scaffold_13258.94	96.67	60	2	0	13	72	2778	2837	3e-22	103	RNase H and integrase-like protein [Bombyx mori]; CG40081-PA.3 [Drosophila melanogaster]heterochromatin gene; similar to pol protein	gi|146080320|ref|XP_001463989.1|[146080320]
ana_contig_16398_8028	droAna2_genscan_scaffold_13174.4	98.18	55	1	0	1	55	1155	1101	1e-21	101	Iris [Drosophila melanogaster];
ana_contig_16398_8028	droAna2_genscan_scaffold_451.1	100	51	0	0	15	65	1	51	1e-21	101	no hit
ana_contig_16398_8028	droAna2_genscan_scaffold_13337.4521	94.92	59	3	0	4	62	762	820	3e-19	93.7	CG8757-PA [Drosophila melanogaster]; oxidoreductase [Aedes aegypti]; Short-chain dehydrogenase/reductase SDR
ana_contig_16398_8028	droAna2_genscan_scaffold_13043.5	94.74	57	3	0	13	69	378	434	4e-18	89.7	no hit
ana_contig_16398_8028	droAna2_genscan_scaffold_12422.2	97.87	47	1	0	4	50	96	50	6e-17	85.7	Tel1 [Drosophila virilis]; BEL12_AG transposon polyprotein [Anopheles gambiae]
ana_contig_16398_8028	droAna2_genscan_scaffold_13339.12	92.98	57	4	0	18	74	3095	3151	1e-15	81.8	gag-pol polyprotein, putative [Wolbachia endosymbiont of Drosophila ananassae]
ana_contig_16398_8028	droAna2_genscan_scaffold_13099.341	88.73	71	8	0	8	78	129	59	2e-14	77.8	Asator CG11533-PA, isoform A [Drosophila melanogaster]Protein kinase
ana_contig_16398_8028	droAna2_genscan_scaffold_13230.60	97.62	42	1	0	3	44	339	380	6e-14	75.8	non-LTR retrotransposon reverse transcriptase [Drosophila subobscura]
ana_contig_16398_8028	droAna2_genscan_scaffold_13337.2611	87.67	73	9	0	14	86	853	925	2e-13	73.8	CG13288-PA [Drosophila melanogaster] unknow function
ana_contig_16398_8028	droAna2_genscan_scaffold_12984.80	90.16	61	3	1	12	69	683	743	4e-12	69.9	conserved hypothetical protein [Paracoccus denitrificans PD1222]
ana_contig_16398_8028	droAna2_genscan_scaffold_13767.40	86.36	66	9	0	6	71	929	864	4e-09	60	blastopia polyprotein [Drosophila melanogaster]; PREDICTED: similar to pol polyprotein [Danio rerio]
ana_contig_16398_8028	droAna2_genscan_scaffold_9792.2	92.5	40	3	0	92	131	524	485	6e-08	56	similar to CG32580-PA [Apis mellifera]
D. per
Query id	Subject id	% identity	alignment length	mismatches	gap openings	q. start	q. end	s. starts. ende-value			bit score	related genes found in BLAST search
per_contig_13158_247_r	droPer1_genscan_super_1106.1	100	40	0	0	1	40	146	175	4e-09	60	putative gag-pol protein [Drosophila ananassae]
per_contig_13158_247_r	droPer1_genscan_super_10867.1	92.5	40	2	1	36	74	188	149	1e-05	48.1	no hit
D. moj
Query id	Subject id	% identity	alignment length	mismatches	gap openings	q. start	q. end	s. starts. ende-value			bit score	related genes found in BLAST search
moj_ontig_11335_39946_r	droMoj2_genscan_scaffold_6690.1	89.58	48	4	1	1	48	289	243	1e-05	48.1	gb|AAN87269.1| ORF [Drosophila melanogaster]
moj_ontig_11335_39946_r	droMoj2_genscan_scaffold_4651.1	89.58	48	4	1	1	48	439	393	1e-05	48.1	hypothetical protein, unknown function

## Sheet: mel_utr
Query id	Subject id	% identity	alignment length	mismatches	gap openings	q. start	q. end	s. starts. ende-value			bit score
yak177	dm2_genscan_chr2L_15.327	92.5	40	2	1	102	141	826	788	1e-05	48.1
yak177	dm2_genscan_chr2L_21.187	87.5	48	6	0	94	141	718	671	1e-05	48.1
yak177	dm2_genscan_chr2L_21.186	87.5	48	6	0	94	141	1546	1499	1e-05	48.1
yak177	dm2_genscan_chr2R_01.96	88.89	45	5	0	21	65	1335	1291	3e-06	50.1
yak177	dm2_genscan_chrU_3.24	90.48	42	4	0	68	109	1737	1778	9e-07	52
yak177	dm2_genscan_chr3L_19.194	90.48	42	4	0	15	56	1767	1808	9e-07	52
yak177	dm2_genscan_chrX_25.16	91.49	47	3	1	1	46	1052	1098	2e-07	54
yak177	dm2_genscan_chr2R_01.59	85.71	63	9	0	73	135	1890	1952	2e-07	54
yak177	dm2_genscan_chr2L_21.315	90.91	44	4	0	16	59	1759	1716	6e-08	56
yak177	dm2_genscan_chr2R_01.59	90.91	44	4	0	91	134	1795	1838	6e-08	56
yak177	dm2_genscan_chr4_1.26	89.58	48	5	0	35	82	540	587	6e-08	56
yak177	dm2_genscan_chr2R_01.40	88.46	52	6	0	90	141	1679	1730	6e-08	56
yak177	dm2_genscan_chr3h_3.13	91.11	45	4	0	3	47	10	54	1e-08	58
yak177	dm2_genscan_chr2L_23.3	88.14	59	3	1	72	126	1343	1285	4e-09	60
yak177	dm2_genscan_chrU_5.30	86.76	68	6	1	45	109	1851	1784	4e-09	60
yak177	dm2_genscan_chr4_1.45	91.49	47	4	0	92	138	750	704	9e-10	61.9
yak177	dm2_genscan_chr3L_01.3	90.2	51	5	0	30	80	416	366	9e-10	61.9
yak177	dm2_genscan_chr3L_19.193	88.14	59	7	0	63	121	68	10	9e-10	61.9
yak177	dm2_genscan_chr2R_05.329	85.92	71	10	0	62	132	1328	1258	9e-10	61.9
yak177	dm2_genscan_chr3L_21.243	83.91	87	14	0	48	134	1430	1516	9e-10	61.9
yak177	dm2_genscan_chr3h_1.48	83.5	103	16	1	1	103	167	268	9e-10	61.9
yak177	dm2_genscan_chr2R_01.73	93.18	44	3	0	84	127	1262	1305	2e-10	63.9
yak177	dm2_genscan_chr2R_01.72	93.18	44	3	0	84	127	1747	1704	2e-10	63.9
yak177	dm2_genscan_chr3R_01.50	91.67	48	4	0	90	137	768	721	2e-10	63.9
yak177	dm2_genscan_chr3L_21.80	91.67	48	4	0	1	48	1731	1684	2e-10	63.9
yak177	dm2_genscan_chr2R_01.121	91.67	48	4	0	93	140	1336	1383	2e-10	63.9
yak177	dm2_genscan_chr2L_23.15	92	50	1	1	37	86	1663	1617	2e-10	63.9
yak177	dm2_genscan_chr2L_23.14	92	50	1	1	37	86	772	726	2e-10	63.9
yak177	dm2_genscan_chrXh_1.14	90.38	52	5	0	90	141	494	443	2e-10	63.9
yak177	dm2_genscan_chr2L_23.14	92.31	52	3	1	1	52	1702	1752	2e-10	63.9
yak177	dm2_genscan_chr2L_09.228	88.71	62	4	1	83	141	1840	1901	2e-10	63.9
yak177	dm2_genscan_chr2L_09.227	88.71	62	4	1	83	141	1370	1309	2e-10	63.9
yak177	dm2_genscan_chr3h_3.8	85.19	81	8	1	31	111	1304	1380	2e-10	63.9
yak177	dm2_genscan_chrX_23.39	93.33	45	3	0	82	126	494	450	6e-11	65.9
yak177	dm2_genscan_chrX_23.34	93.33	45	3	0	82	126	496	452	6e-11	65.9
yak177	dm2_genscan_chrX_25.21	91.84	49	4	0	50	98	49	1	6e-11	65.9
yak177	dm2_genscan_chrX_21.196	90.57	53	5	0	69	121	548	600	6e-11	65.9
yak177	dm2_genscan_chr2R_01.90	82.27	141	23	2	1	141	1881	1743	6e-11	65.9
yak177	dm2_genscan_chr2L_17.93	92	50	4	0	92	141	1617	1568	1e-11	67.9
yak177	dm2_genscan_chr3h_1.37	92	50	4	0	92	141	97	146	1e-11	67.9
yak177	dm2_genscan_chr2R_05.326	92	50	4	0	77	126	1546	1497	1e-11	67.9
yak177	dm2_genscan_chr2R_05.325	92	50	4	0	77	126	1500	1549	1e-11	67.9
yak177	dm2_genscan_chr2L_23.19	90.74	54	5	0	74	127	290	237	1e-11	67.9
yak177	dm2_genscan_chrX_15.59	89.66	58	6	0	1	58	401	458	1e-11	67.9
yak177	dm2_genscan_chr2R_01.64	92.16	51	4	0	90	140	501	551	4e-12	69.9
yak177	dm2_genscan_chr2R_01.96	88.06	67	8	0	29	95	1898	1964	4e-12	69.9
yak177	dm2_genscan_chr3L_23.131	88.89	72	3	2	1	70	186	254	4e-12	69.9
yak177	dm2_genscan_chr3L_19.194	86.08	79	11	0	63	141	1242	1320	4e-12	69.9
yak177	dm2_genscan_chrU_3.62	85.71	91	7	2	37	127	1769	1853	4e-12	69.9
yak177	dm2_genscan_chr3L_17.61	95.45	44	2	0	62	105	1476	1519	1e-12	71.9
yak177	dm2_genscan_chr3L_17.60	95.45	44	2	0	62	105	1407	1364	1e-12	71.9
yak177	dm2_genscan_chr2h_1.3	92.31	52	4	0	2	53	1180	1231	1e-12	71.9
yak177	dm2_genscan_chr2R_01.2	92.31	52	4	0	2	53	1180	1231	1e-12	71.9
yak177	dm2_genscan_chr2L_23.18	90	60	6	0	1	60	1389	1448	1e-12	71.9
yak177	dm2_genscan_chr2L_23.3	91.67	60	4	1	1	60	1401	1343	1e-12	71.9
yak177	dm2_genscan_chr3L_23.158	89.06	64	7	0	50	113	731	668	1e-12	71.9
yak177	dm2_genscan_chr2R_07.87	89.06	64	7	0	49	112	59	122	1e-12	71.9
yak177	dm2_genscan_chr2R_07.86	89.06	64	7	0	49	112	1803	1866	1e-12	71.9
yak177	dm2_genscan_chr2R_01.62	89.06	64	7	0	17	80	64	1	1e-12	71.9
yak177	dm2_genscan_chrU_3.62	87.5	72	9	0	62	133	326	255	1e-12	71.9
yak177	dm2_genscan_chrX_25.16	95.56	45	2	0	89	133	1116	1160	2e-13	73.8
yak177	dm2_genscan_chrXh_1.20	93.88	49	3	0	93	141	1851	1803	2e-13	73.8
yak177	dm2_genscan_chrX_25.40	93.88	49	3	0	93	141	1851	1803	2e-13	73.8
yak177	dm2_genscan_chrX_17.73	93.88	49	3	0	1	49	441	393	2e-13	73.8
yak177	dm2_genscan_chr2R_01.105	91.23	57	5	0	83	139	654	598	2e-13	73.8
yak177	dm2_genscan_chr3R_01.2	89.86	69	6	1	73	141	143	76	2e-13	73.8
yak177	dm2_genscan_chr2L_21.148	87.5	80	8	1	1	78	1967	1888	2e-13	73.8
yak177	dm2_genscan_chr2L_21.147	87.5	80	8	1	1	78	1069	1148	2e-13	73.8
yak177	dm2_genscan_chrX_19.244	97.62	42	1	0	7	48	1430	1471	6e-14	75.8
yak177	dm2_genscan_chrX_19.243	97.62	42	1	0	7	48	1981	1940	6e-14	75.8
yak177	dm2_genscan_chrU_3.22	97.62	42	1	0	73	114	659	618	6e-14	75.8
yak177	dm2_genscan_chrXh_1.15	94.44	54	2	1	1	53	1563	1510	6e-14	75.8
yak177	dm2_genscan_chr4_1.45	89.39	66	7	0	1	66	843	778	6e-14	75.8
yak177	dm2_genscan_chr4_1.65	87.84	74	9	0	41	114	27	100	6e-14	75.8
yak177	dm2_genscan_chr2L_21.184	87.18	78	10	0	49	126	306	229	6e-14	75.8
yak177	dm2_genscan_chr3h_1.69	97.67	43	1	0	16	58	419	377	2e-14	77.8
yak177	dm2_genscan_chr3h_1.51	94.12	51	3	0	1	51	51	1	2e-14	77.8
yak177	dm2_genscan_chr3R_01.58	100	40	0	0	21	60	83	122	4e-15	79.8
yak177	dm2_genscan_chr2L_21.175	97.73	44	1	0	31	74	144	101	4e-15	79.8
yak177	dm2_genscan_chrU_7.8	90.14	71	5	1	71	139	1597	1527	4e-15	79.8
yak177	dm2_genscan_chrU_7.7	90.14	71	5	1	71	139	339	269	4e-15	79.8
yak177	dm2_genscan_chrU_7.7	90.14	71	5	1	71	139	1589	1519	4e-15	79.8
yak177	dm2_genscan_chr3L_23.179	83.74	123	18	1	19	139	1557	1435	4e-15	79.8
yak177	dm2_genscan_chr3R_01.3	95.92	49	2	0	89	137	43	91	1e-15	81.8
yak177	dm2_genscan_chr2R_01.59	95.92	49	2	0	39	87	1734	1782	1e-15	81.8
yak177	dm2_genscan_chrX_25.17	94.34	53	3	0	30	82	447	499	1e-15	81.8
yak177	dm2_genscan_chr2R_01.70	90.77	65	6	0	1	65	65	1	1e-15	81.8
yak177	dm2_genscan_chr2L_21.328	90.77	65	6	0	63	127	1844	1780	1e-15	81.8
yak177	dm2_genscan_chr2L_21.327	90.77	65	6	0	63	127	1601	1665	1e-15	81.8
yak177	dm2_genscan_chrU_5.28	89.04	73	8	0	29	101	916	844	1e-15	81.8
yak177	dm2_genscan_chrX_19.339	100	42	0	0	82	123	845	804	3e-16	83.8
yak177	dm2_genscan_chr2h_1.51	97.83	46	1	0	96	141	11	56	3e-16	83.8
yak177	dm2_genscan_chrX_23.155	93.1	58	4	0	1	58	1834	1891	3e-16	83.8
yak177	dm2_genscan_chr2L_09.219	89.19	74	8	0	5	78	355	428	3e-16	83.8
yak177	dm2_genscan_chr2R_05.164	83.61	122	20	0	1	122	439	318	3e-16	83.8
yak177	dm2_genscan_chr2R_05.163	83.61	122	20	0	1	122	1576	1455	3e-16	83.8
yak177	dm2_genscan_chr3L_23.131	93.22	59	4	0	83	141	257	315	6e-17	85.7
yak177	dm2_genscan_chrU_1.18	93.22	59	4	0	83	141	868	810	6e-17	85.7
yak177	dm2_genscan_chr2L_23.36	92.06	63	5	0	42	104	1938	2000	6e-17	85.7
yak177	dm2_genscan_chrX_21.141	90.14	71	7	0	71	141	1993	1923	6e-17	85.7
yak177	dm2_genscan_chr2L_23.7	88.61	79	9	0	20	98	428	506	6e-17	85.7
yak177	dm2_genscan_chr2R_01.38	88.1	84	6	1	34	113	1376	1459	6e-17	85.7
yak177	dm2_genscan_chrX_25.34	88.51	87	9	1	36	121	1	87	6e-17	85.7
yak177	dm2_genscan_chr2R_01.46	84.35	115	8	2	13	127	905	801	6e-17	85.7
yak177	dm2_genscan_chr3L_21.102	84.48	116	14	1	28	139	1908	1793	6e-17	85.7
yak177	dm2_genscan_chr2R_09.9	93.33	60	4	0	1	60	975	916	2e-17	87.7
yak177	dm2_genscan_chr2R_03.218	88.1	84	10	0	30	113	607	524	2e-17	87.7
yak177	dm2_genscan_chr2R_03.217	88.1	84	10	0	30	113	313	396	2e-17	87.7
yak177	dm2_genscan_chr2R_09.5	88.04	92	10	1	35	126	2000	1910	2e-17	87.7
yak177	dm2_genscan_chr2L_21.187	85.22	115	15	1	8	120	217	331	2e-17	87.7
yak177	dm2_genscan_chr2L_21.186	85.22	115	15	1	8	120	1045	1159	2e-17	87.7
yak177	dm2_genscan_chr2R_01.64	97.96	49	1	0	12	60	362	410	4e-18	89.7
yak177	dm2_genscan_chr2R_01.73	94.74	57	3	0	9	65	1206	1262	4e-18	89.7
yak177	dm2_genscan_chr2R_01.72	94.74	57	3	0	9	65	1803	1747	4e-18	89.7
yak177	dm2_genscan_chr3L_21.241	91.3	69	6	0	73	141	1772	1704	4e-18	89.7
yak177	dm2_genscan_chr3L_21.240	91.3	69	6	0	73	141	357	289	4e-18	89.7
yak177	dm2_genscan_chrX_25.27	90.41	73	7	0	1	73	1924	1996	4e-18	89.7
yak177	dm2_genscan_chr3h_1.50	84.4	109	8	1	7	115	1487	1586	4e-18	89.7
yak177	dm2_genscan_chrX_23.83	98	50	1	0	23	72	409	458	1e-18	91.7
yak177	dm2_genscan_chr2h_1.60	94.83	58	3	0	70	127	1798	1855	1e-18	91.7
yak177	dm2_genscan_chr3L_21.6	91.43	70	6	0	70	139	1645	1714	1e-18	91.7
yak177	dm2_genscan_chr3L_21.5	91.43	70	6	0	70	139	1743	1674	1e-18	91.7
yak177	dm2_genscan_chr2L_21.185	89.02	82	9	0	60	141	1	82	1e-18	91.7
yak177	dm2_genscan_chr3L_23.100	89.16	83	5	1	1	79	116	34	1e-18	91.7
yak177	dm2_genscan_chr2L_03.322	85.96	114	15	1	26	139	1920	1808	1e-18	91.7
yak177	dm2_genscan_chr4_1.49	98.04	51	1	0	8	58	43	93	3e-19	93.7
yak177	dm2_genscan_chrU_1.16	92.54	67	5	0	2	68	359	293	3e-19	93.7
yak177	dm2_genscan_chr3R_01.292	90.67	75	7	0	26	100	1314	1240	3e-19	93.7
yak177	dm2_genscan_chr2R_01.40	89.87	79	8	0	44	122	191	113	3e-19	93.7
yak177	dm2_genscan_chrX_05.14	89.87	79	8	0	14	92	731	653	3e-19	93.7
yak177	dm2_genscan_chr4_1.53	91.14	79	6	1	38	116	233	310	3e-19	93.7
yak177	dm2_genscan_chr2R_07.124	85.59	111	16	0	9	119	1496	1606	3e-19	93.7
yak177	dm2_genscan_chr2R_07.121	85.59	111	16	0	9	119	1496	1606	3e-19	93.7
yak177	dm2_genscan_chrX_11.187	86.49	111	14	1	18	127	1250	1140	3e-19	93.7
yak177	dm2_genscan_chrX_11.186	86.49	111	14	1	18	127	603	493	3e-19	93.7
yak177	dm2_genscan_chr2R_03.330	86.15	130	14	3	16	141	324	453	3e-19	93.7
yak177	dm2_genscan_chr2R_03.329	86.15	130	14	3	16	141	346	217	3e-19	93.7
yak177	dm2_genscan_chrX_23.184	95	60	3	0	52	111	288	229	7e-20	95.6
yak177	dm2_genscan_chrX_23.183	95	60	3	0	52	111	553	612	7e-20	95.6
yak177	dm2_genscan_chr2L_23.9	93.75	64	4	0	1	64	346	283	7e-20	95.6
yak177	dm2_genscan_chr4_1.26	91.67	72	6	0	56	127	384	455	7e-20	95.6
yak177	dm2_genscan_chrXh_1.6	91.25	80	6	1	1	79	1617	1538	7e-20	95.6
yak177	dm2_genscan_chrX_01.1	91.25	80	6	1	1	79	1617	1538	7e-20	95.6
yak177	dm2_genscan_chr2L_21.316	86.87	99	7	1	31	123	69	167	7e-20	95.6
yak177	dm2_genscan_chr2R_01.120	91.36	81	6	1	1	81	387	308	2e-20	97.6
yak177	dm2_genscan_chr2R_03.125	88.76	89	10	0	37	125	481	569	2e-20	97.6
yak177	dm2_genscan_chr3h_1.19	85.84	113	16	0	24	136	1804	1692	2e-20	97.6
yak177	dm2_genscan_chr2L_01.1	95.16	62	3	0	34	95	1673	1612	4e-21	99.6
yak177	dm2_genscan_chr4_1.35	93.94	66	4	0	40	105	529	594	4e-21	99.6
yak177	dm2_genscan_chr2L_21.195	91.89	74	6	0	68	141	1388	1461	4e-21	99.6
yak177	dm2_genscan_chr2L_21.196	91.89	74	6	0	68	141	1562	1489	4e-21	99.6
yak177	dm2_genscan_chr2R_01.69	88.89	90	10	0	52	141	1615	1704	4e-21	99.6
yak177	dm2_genscan_chr2R_03.53	88.3	94	11	0	48	141	434	341	4e-21	99.6
yak177	dm2_genscan_chr2L_21.373	98.18	55	1	0	73	127	465	519	1e-21	101
yak177	dm2_genscan_chrU_5.30	95.24	63	3	0	6	68	83	21	1e-21	101
yak177	dm2_genscan_chr2L_21.195	89.36	94	8	1	34	127	153	62	1e-21	101
yak177	dm2_genscan_chr2L_15.327	91.25	80	7	0	1	80	917	838	3e-22	103
yak177	dm2_genscan_chrXh_1.3	89.77	88	9	0	26	113	238	151	3e-22	103
yak177	dm2_genscan_chrX_01.4	89.77	88	9	0	26	113	238	151	3e-22	103
yak177	dm2_genscan_chr4_1.33	89.77	88	9	0	49	136	1869	1956	3e-22	103
yak177	dm2_genscan_chr3R_27.248	86.21	116	11	1	8	118	65	180	3e-22	103
yak177	dm2_genscan_chr3R_19.118	100	53	0	0	3	55	1573	1625	7e-23	105
yak177	dm2_genscan_chr2L_03.216	94.29	70	4	0	72	141	1194	1263	2e-23	107
yak177	dm2_genscan_chr2L_23.17	88.6	114	11	2	1	114	1305	1416	2e-23	107
yak177	dm2_genscan_chr3R_15.11	93.33	75	5	0	67	141	1609	1535	4e-24	109
yak177	dm2_genscan_chr2R_21.114	93.41	91	3	3	8	98	79	166	4e-24	109
yak177	dm2_genscan_chrU_1.10	88.89	99	11	0	42	140	1306	1208	4e-24	109
yak177	dm2_genscan_chr4_1.22	89.58	96	10	0	24	119	1713	1808	1e-24	111
yak177	dm2_genscan_chr2h_1.19	89	100	11	0	42	141	521	422	1e-24	111
yak177	dm2_genscan_chr3L_23.135	88.29	111	11	1	15	123	538	648	1e-24	111
yak177	dm2_genscan_chr3L_23.136	85.61	132	19	0	7	138	1711	1580	1e-24	111
yak177	dm2_genscan_chrX_13.56	95.65	69	3	0	46	114	616	684	3e-25	113
yak177	dm2_genscan_chr3h_1.52	91.76	85	7	0	8	92	1916	2000	3e-25	113
yak177	dm2_genscan_chrX_17.109	88.33	120	11	2	4	123	713	597	3e-25	113
yak177	dm2_genscan_chrX_17.108	88.33	120	11	2	4	123	429	545	3e-25	113
yak177	dm2_genscan_chr3h_3.1	85.82	141	19	1	1	141	882	743	3e-25	113
yak177	dm2_genscan_chr3L_23.161	93.59	78	5	0	1	78	776	853	7e-26	115
yak177	dm2_genscan_chr2R_01.100	92.68	82	6	0	1	82	355	274	7e-26	115
yak177	dm2_genscan_chrX_25.37	97.01	67	2	0	61	127	26	92	2e-26	117
yak177	dm2_genscan_chr2R_01.71	91.21	91	8	0	1	91	1939	1849	2e-26	117
yak177	dm2_genscan_chr4_1.12	94.74	76	4	0	3	78	922	847	5e-27	119
yak177	dm2_genscan_chr3L_23.160	92.86	84	6	0	29	112	39	122	5e-27	119
yak177	dm2_genscan_chr2R_01.10	90.63	96	9	0	13	108	1544	1639	5e-27	119
yak177	dm2_genscan_chr3R_19.220	88.6	114	10	1	31	141	1144	1257	5e-27	119
yak177	dm2_genscan_chr3R_19.219	88.6	114	10	1	31	141	389	502	5e-27	119
yak177	dm2_genscan_chrX_19.124	86.05	129	10	1	1	121	299	171	5e-27	119
yak177	dm2_genscan_chrXh_1.6	92.13	89	7	0	37	125	1138	1226	1e-27	121
yak177	dm2_genscan_chrX_01.1	92.13	89	7	0	37	125	1138	1226	1e-27	121
yak177	dm2_genscan_chr3L_21.28	91.67	96	6	1	21	116	1106	1199	1e-27	121
yak177	dm2_genscan_chrU_1.22	89.91	109	10	1	33	141	1650	1757	1e-27	121
yak177	dm2_genscan_chr3L_19.10	91.49	94	8	0	1	94	122	215	3e-28	123
yak177	dm2_genscan_chrU_5.15	91.49	94	8	0	34	127	84	177	3e-28	123
yak177	dm2_genscan_chr2R_01.30	91.75	97	6	1	1	97	1783	1689	3e-28	123
yak177	dm2_genscan_chr2R_01.29	91.75	97	6	1	1	97	441	347	3e-28	123
yak177	dm2_genscan_chr3L_19.236	90.91	99	5	1	1	99	1147	1241	3e-28	123
yak177	dm2_genscan_chr2R_01.30	90	110	10	1	32	141	1129	1237	3e-28	123
yak177	dm2_genscan_chr3L_23.136	90.27	113	8	2	2	112	135	246	3e-28	123
yak177	dm2_genscan_chr4_1.2	87.6	129	14	1	10	136	601	473	3e-28	123
yak177	dm2_genscan_chr4_1.3	87.6	129	14	1	10	136	1792	1664	3e-28	123
yak177	dm2_genscan_chr2L_21.131	92.31	91	7	0	51	141	654	564	7e-29	125
yak177	dm2_genscan_chr2R_05.185	91.58	95	8	0	20	114	509	415	7e-29	125
yak177	dm2_genscan_chr2L_23.11	93.18	88	6	0	1	88	792	705	2e-29	127
yak177	dm2_genscan_chrXh_1.1	91.67	96	8	0	1	96	474	569	2e-29	127
yak177	dm2_genscan_chrX_01.6	91.67	96	8	0	1	96	474	569	2e-29	127
yak177	dm2_genscan_chrX_17.322	90.48	105	10	0	23	127	1147	1251	5e-30	129
yak177	dm2_genscan_chrX_17.321	90.48	105	10	0	23	127	589	693	5e-30	129
yak177	dm2_genscan_chr3h_3.13	89.38	113	12	0	29	141	1756	1868	5e-30	129
yak177	dm2_genscan_chrX_23.190	89.38	113	12	0	7	119	1840	1728	5e-30	129
yak177	dm2_genscan_chr2R_01.18	92.86	98	6	1	1	98	371	467	1e-30	131
yak177	dm2_genscan_chrU_3.24	90.57	106	10	0	1	106	1384	1489	1e-30	131
yak177	dm2_genscan_chrX_21.150	90	110	11	0	1	110	275	384	1e-30	131
yak177	dm2_genscan_chrX_21.149	90	110	11	0	1	110	435	326	1e-30	131
yak177	dm2_genscan_chrU_5.11	90.76	119	9	2	3	120	851	734	3e-31	133
yak177	dm2_genscan_chr3h_1.16	92.71	96	7	0	1	96	1940	1845	8e-32	135
yak177	dm2_genscan_chrX_25.12	88.71	124	14	0	18	141	1151	1274	8e-32	135
yak177	dm2_genscan_chrXh_1.9	90.83	109	10	0	19	127	1783	1891	2e-32	137
yak177	dm2_genscan_chr4_1.2	89.15	129	12	1	10	136	1792	1664	5e-33	139
yak177	dm2_genscan_chr4_1.1	89.15	129	12	1	10	136	1456	1584	5e-33	139
yak177	dm2_genscan_chr3R_01.15	88.81	134	14	1	1	133	1938	1805	5e-33	139
yak177	dm2_genscan_chr3R_01.16	88.81	134	14	1	1	133	1414	1547	5e-33	139
yak177	dm2_genscan_chr2L_21.316	97.47	79	2	0	2	80	1037	1115	1e-33	141
yak177	dm2_genscan_chr2L_21.315	97.47	79	2	0	2	80	609	687	1e-33	141
yak177	dm2_genscan_chr3L_21.96	90.24	123	11	1	1	123	376	497	1e-33	141
yak177	dm2_genscan_chr3L_23.152	93	100	7	0	16	115	1068	1167	3e-34	143
yak177	dm2_genscan_chr2L_21.130	92.38	105	8	0	3	107	575	679	8e-35	145
yak177	dm2_genscan_chrU_3.65	92.38	105	8	0	26	130	1141	1245	8e-35	145
yak177	dm2_genscan_chrX_01.110	87.94	141	17	0	1	141	311	451	8e-35	145
yak177	dm2_genscan_chrX_21.78	94.68	94	5	0	1	94	146	239	2e-35	147
yak177	dm2_genscan_chr2h_1.31	93.14	102	7	0	15	116	604	503	2e-35	147
yak177	dm2_genscan_chr2R_09.4	90.48	126	11	1	1	126	373	249	2e-35	147
yak177	dm2_genscan_chrU_5.53	90.48	126	10	1	16	141	1270	1147	5e-36	149
yak177	dm2_genscan_chr3L_23.151	90.55	127	11	1	9	135	193	318	5e-36	149
yak177	dm2_genscan_chrX_23.122	88.41	138	9	1	4	141	1561	1691	1e-36	151
yak177	dm2_genscan_chr2R_03.102	90.4	125	12	0	1	125	576	452	3e-37	153
yak177	dm2_genscan_chr2L_23.19	97.7	87	2	0	49	135	1731	1645	2e-38	157
yak177	dm2_genscan_chr2L_17.93	94.95	99	5	0	1	99	1726	1628	2e-38	157
yak177	dm2_genscan_chr2L_23.13	91.13	124	11	0	1	124	1239	1362	5e-39	159
yak177	dm2_genscan_chrU_7.9	91.13	124	11	0	1	124	272	395	5e-39	159
yak177	dm2_genscan_chrU_7.8	91.13	124	11	0	1	124	873	750	5e-39	159
yak177	dm2_genscan_chrX_07.142	96.77	93	3	0	6	98	488	396	1e-39	161
yak177	dm2_genscan_chrXh_1.19	95.1	102	5	0	25	126	1449	1550	3e-40	163
yak177	dm2_genscan_chrX_25.39	95.1	102	5	0	25	126	1449	1550	3e-40	163
yak177	dm2_genscan_chr2R_21.116	90.37	135	9	1	11	141	674	540	3e-40	163
yak177	dm2_genscan_chrX_17.322	92.44	119	9	0	23	141	497	615	9e-41	165
yak177	dm2_genscan_chrX_23.88	92.19	128	9	1	9	135	1661	1534	2e-41	167
yak177	dm2_genscan_chrX_23.87	92.19	128	9	1	9	135	592	465	2e-41	167
yak177	dm2_genscan_chrU_7.6	95.24	105	5	0	34	138	107	3	5e-42	168
yak177	dm2_genscan_chr2L_21.192	90.98	133	12	0	9	141	2	134	5e-42	168
yak177	dm2_genscan_chr2L_23.9	90.51	137	13	0	1	137	788	924	5e-42	168
yak177	dm2_genscan_chr3R_03.142	90.07	141	14	0	1	141	284	424	5e-42	168
yak177	dm2_genscan_chrX_01.110	90.07	141	14	0	1	141	1055	1195	5e-42	168
yak177	dm2_genscan_chrX_03.30	94.59	111	6	0	28	138	1532	1642	4e-43	172
yak177	dm2_genscan_chrX_03.29	94.59	111	6	0	28	138	1931	1821	4e-43	172
yak177	dm2_genscan_chr3L_23.99	93.91	115	7	0	20	134	1729	1843	4e-43	172
yak177	dm2_genscan_chr3L_23.98	93.91	115	7	0	20	134	1816	1702	4e-43	172
yak177	dm2_genscan_chrU_7.5	92.68	123	9	0	1	123	916	794	4e-43	172
yak177	dm2_genscan_chrX_17.318	92.8	125	9	0	1	125	1141	1265	2e-44	176
yak177	dm2_genscan_chrU_7.3	90.78	141	13	0	1	141	229	89	2e-44	176
yak177	dm2_genscan_chr2L_21.174	94.07	118	7	0	24	141	555	438	6e-45	178
yak177	dm2_genscan_chrX_23.169	94.26	122	6	1	13	133	711	590	6e-45	178
yak177	dm2_genscan_chrX_23.168	94.26	122	6	1	13	133	168	289	6e-45	178
yak177	dm2_genscan_chr2h_1.60	92.48	133	8	1	1	133	723	593	6e-45	178
yak177	dm2_genscan_chrX_23.8	94.78	115	6	0	1	115	166	52	1e-45	180
yak177	dm2_genscan_chrU_3.3	93.5	123	8	0	1	123	398	276	1e-45	180
yak177	dm2_genscan_chr3L_23.128	92.91	127	9	0	1	127	224	350	1e-45	180
yak177	dm2_genscan_chrX_09.165	94.17	120	7	0	2	121	1592	1473	4e-46	182
yak177	dm2_genscan_chr4_1.57	92.7	137	9	1	1	137	732	597	9e-47	184
yak177	dm2_genscan_chr3R_01.15	96.36	110	4	0	1	110	7	116	2e-47	186
yak177	dm2_genscan_chr3R_01.14	96.36	110	4	0	1	110	1426	1535	2e-47	186
yak177	dm2_genscan_chr2R_07.214	96.58	117	3	1	7	123	1764	1879	4e-49	192
yak177	dm2_genscan_chr2R_07.213	96.58	117	3	1	7	123	818	703	4e-49	192
yak177	dm2_genscan_chr3L_23.161	93.89	131	8	0	7	137	167	297	2e-50	196
yak177	dm2_genscan_chr3L_09.218	92.81	139	10	0	3	141	1910	1772	2e-50	196
yak177	dm2_genscan_chr3L_09.217	92.81	139	10	0	3	141	733	595	2e-50	196
yak177	dm2_genscan_chr2L_23.20	92.86	140	10	0	2	141	1242	1381	6e-51	198
yak177	dm2_genscan_chr2L_21.3	93.98	133	8	0	7	139	391	523	2e-51	200
yak177	dm2_genscan_chr2R_01.33	92.91	141	10	0	1	141	1088	1228	2e-51	200
yak177	dm2_genscan_chr2R_01.93	94.12	136	8	0	4	139	552	687	3e-53	206
yak177	dm2_genscan_chr2R_01.92	94.12	136	8	0	4	139	1219	1354	3e-53	206
yak177	dm2_genscan_chrX_23.159	94.37	142	7	1	1	141	178	37	2e-54	210
yak177	dm2_genscan_chrU_9.9	94.85	136	7	0	6	141	698	833	1e-55	214
yak177	dm2_genscan_chrXh_1.16	96.83	126	4	0	16	141	1	126	7e-57	218
yak177	dm2_genscan_chrXh_1.15	97.04	135	4	0	7	141	172	38	3e-62	236

## Sheet: mel_intron
Query id	Subject id	% identity	alignment length	mismatches	gap openings	q. start	q. end	s. starts. ende-value			bit score
yak177	dm2_genscan_chr4_1.7	90	40	4	0	7	46	5351	5390	2e-05	48.1
yak177	dm2_genscan_chr4_1.20	90	40	4	0	102	141	17840	17801	2e-05	48.1
yak177	dm2_genscan_chr4_1.52	88.64	44	5	0	98	141	6327	6370	2e-05	48.1
yak177	dm2_genscan_chr3h_3.11	90.91	44	3	1	93	135	197677	197720	2e-05	48.1
yak177	dm2_genscan_chr4_1.5	88.64	44	5	0	77	120	27706	27663	2e-05	48.1
yak177	dm2_genscan_chr3L_23.156	88.64	44	5	0	53	96	1312	1355	2e-05	48.1
yak177	dm2_genscan_chr4_1.56	88.64	44	5	0	38	81	18877	18834	2e-05	48.1
yak177	dm2_genscan_chr2L_21.187	89.58	48	4	1	1	48	5418	5464	2e-05	48.1
yak177	dm2_genscan_chr4_1.47	85.71	56	8	0	69	124	1384	1439	2e-05	48.1
yak177	dm2_genscan_chr4_1.61	83.1	71	6	1	71	141	7268	7332	2e-05	48.1
yak177	dm2_genscan_chr3h_3.11	90.24	41	4	0	9	49	193802	193842	6e-06	50.1
yak177	dm2_genscan_chr4_1.51	90.24	41	4	0	101	141	7399	7439	6e-06	50.1
yak177	dm2_genscan_chr3L_23.155	90.24	41	4	0	6	46	27611	27571	6e-06	50.1
yak177	dm2_genscan_chrU_1.32	90.24	41	4	0	92	132	8034	7994	6e-06	50.1
yak177	dm2_genscan_chr2R_01.19	88.89	45	5	0	3	47	45175	45219	6e-06	50.1
yak177	dm2_genscan_chr3R_01.60	88.89	45	5	0	97	141	27432	27476	6e-06	50.1
yak177	dm2_genscan_chr2h_1.61	86.79	53	7	0	70	122	6298	6350	6e-06	50.1
yak177	dm2_genscan_chrYh_1.3	84.72	72	9	1	1	72	64573	64642	6e-06	50.1
yak177	dm2_genscan_chr2h_1.48	83.75	80	11	1	62	141	104712	104635	6e-06	50.1
yak177	dm2_genscan_chr2L_23.22	82.93	82	10	1	9	90	3591	3668	6e-06	50.1
yak177	dm2_genscan_chr2R_01.61	90.48	42	4	0	78	119	5278	5237	2e-06	52
yak177	dm2_genscan_chr2R_01.32	89.13	46	5	0	91	136	3914	3959	2e-06	52
yak177	dm2_genscan_chr2L_23.34	89.13	46	5	0	69	114	2878	2923	2e-06	52
yak177	dm2_genscan_chrX_25.25	90	50	4	1	93	141	13165	13116	2e-06	52
yak177	dm2_genscan_chr2L_21.390	87.04	54	7	0	83	136	5210	5263	2e-06	52
yak177	dm2_genscan_chr4_1.20	87.04	54	7	0	23	76	17894	17841	2e-06	52
yak177	dm2_genscan_chr3h_3.11	90.7	43	4	0	98	140	188605	188563	4e-07	54
yak177	dm2_genscan_chr2L_21.187	90.7	43	4	0	99	141	3195	3237	4e-07	54
yak177	dm2_genscan_chrXh_1.2	90.7	43	4	0	20	62	19666	19708	4e-07	54
yak177	dm2_genscan_chrX_01.5	90.7	43	4	0	20	62	19714	19756	4e-07	54
yak177	dm2_genscan_chr3h_3.11	89.36	47	5	0	9	55	210794	210748	4e-07	54
yak177	dm2_genscan_chr2R_01.32	89.36	47	5	0	21	67	26277	26231	4e-07	54
yak177	dm2_genscan_chrU_5.28	89.36	47	5	0	95	141	99893	99847	4e-07	54
yak177	dm2_genscan_chrXh_1.2	89.36	47	5	0	23	69	7525	7479	4e-07	54
yak177	dm2_genscan_chrX_01.5	89.36	47	5	0	23	69	7789	7743	4e-07	54
yak177	dm2_genscan_chr2L_23.14	89.36	47	5	0	1	47	1661	1707	4e-07	54
yak177	dm2_genscan_chr4_1.47	89.36	47	5	0	1	47	7011	6965	4e-07	54
yak177	dm2_genscan_chr2L_23.34	88.24	51	6	0	30	80	31207	31157	4e-07	54
yak177	dm2_genscan_chr2R_01.48	87.27	55	7	0	83	137	568	514	4e-07	54
yak177	dm2_genscan_chr4_1.61	86.44	59	8	0	2	60	11302	11244	4e-07	54
yak177	dm2_genscan_chr3h_1.3	86.44	59	8	0	1	59	15477	15419	4e-07	54
yak177	dm2_genscan_chr4_1.65	86.44	59	8	0	83	141	2149	2207	4e-07	54
yak177	dm2_genscan_chr3R_01.60	88.14	59	6	1	82	139	19395	19337	4e-07	54
yak177	dm2_genscan_chr3L_23.164	86.44	59	8	0	1	59	15469	15411	4e-07	54
yak177	dm2_genscan_chr4_1.54	83.33	84	10	1	47	126	2458	2375	4e-07	54
yak177	dm2_genscan_chr2R_01.34	92.5	40	3	0	102	141	58656	58695	1e-07	56
yak177	dm2_genscan_chr2L_23.14	92.5	40	3	0	49	88	18938	18899	1e-07	56
yak177	dm2_genscan_chr2L_21.317	89.58	48	5	0	94	141	2034	2081	1e-07	56
yak177	dm2_genscan_chr3h_3.6	90.38	52	4	1	5	56	93502	93552	1e-07	56
yak177	dm2_genscan_chr3L_23.148	88.46	52	6	0	90	141	2335	2386	1e-07	56
yak177	dm2_genscan_chr2h_1.32	92.68	41	3	0	45	85	71805	71845	3e-08	58
yak177	dm2_genscan_chrX_25.32	92.68	41	3	0	100	140	24776	24736	3e-08	58
yak177	dm2_genscan_chr4_1.34	91.11	45	4	0	54	98	1083	1127	3e-08	58
yak177	dm2_genscan_chr2h_1.54	91.11	45	4	0	92	136	51839	51795	3e-08	58
yak177	dm2_genscan_chr2R_01.61	91.11	45	4	0	37	81	1046	1090	3e-08	58
yak177	dm2_genscan_chr4_1.10	91.11	45	4	0	97	141	9215	9259	3e-08	58
yak177	dm2_genscan_chr4_1.9	91.11	45	4	0	97	141	7013	6969	3e-08	58
yak177	dm2_genscan_chr3L_23.106	89.8	49	5	0	69	117	15871	15823	3e-08	58
yak177	dm2_genscan_chrX_23.154	88.68	53	6	0	89	141	9832	9780	3e-08	58
yak177	dm2_genscan_chr4_1.56	87.72	57	7	0	7	63	14108	14164	3e-08	58
yak177	dm2_genscan_chr4_1.53	87.72	57	7	0	85	141	518	574	3e-08	58
yak177	dm2_genscan_chrX_25.17	86.15	65	4	1	1	60	1882	1818	3e-08	58
yak177	dm2_genscan_chr2R_01.34	84.93	73	6	1	60	127	26815	26887	3e-08	58
yak177	dm2_genscan_chr4_1.5	82.73	110	14	2	4	113	6759	6655	3e-08	58
yak177	dm2_genscan_chr3h_1.46	92.86	42	3	0	45	86	7731	7690	7e-09	60
yak177	dm2_genscan_chrX_23.146	92.86	42	3	0	86	127	828	869	7e-09	60
yak177	dm2_genscan_chrYh_1.3	91.67	48	1	1	74	121	85026	85070	7e-09	60
yak177	dm2_genscan_chrU_5.53	90	50	5	0	62	111	27629	27678	7e-09	60
yak177	dm2_genscan_chr3h_1.46	90.74	54	4	1	1	54	2524	2472	7e-09	60
yak177	dm2_genscan_chr2L_21.321	87.93	58	7	0	39	96	2184	2241	7e-09	60
yak177	dm2_genscan_chr2L_21.390	87.93	58	7	0	1	58	7443	7500	7e-09	60
yak177	dm2_genscan_chr3h_1.15	89.66	58	5	1	1	57	6176	6119	7e-09	60
yak177	dm2_genscan_chr4_1.31	87.1	62	8	0	65	126	1526	1587	7e-09	60
yak177	dm2_genscan_chr2L_23.34	87.69	65	1	2	1	60	23572	23634	7e-09	60
yak177	dm2_genscan_chr3h_3.10	91.49	47	4	0	1	47	23697	23651	2e-09	61.9
yak177	dm2_genscan_chr2R_01.34	91.49	47	4	0	31	77	38123	38077	2e-09	61.9
yak177	dm2_genscan_chr3L_23.139	91.49	47	4	0	68	114	2128	2082	2e-09	61.9
yak177	dm2_genscan_chr3h_3.6	91.49	47	4	0	95	141	140	186	2e-09	61.9
yak177	dm2_genscan_chr3h_3.16	91.49	47	4	0	94	140	44467	44513	2e-09	61.9
yak177	dm2_genscan_chrU_5.11	90.2	51	5	0	1	51	143309	143259	2e-09	61.9
yak177	dm2_genscan_chr3R_01.19	90.2	51	5	0	1	51	11338	11388	2e-09	61.9
yak177	dm2_genscan_chr2R_01.68	90.2	51	5	0	1	51	3073	3023	2e-09	61.9
yak177	dm2_genscan_chr3L_23.162	88.14	59	7	0	1	59	36133	36191	2e-09	61.9
yak177	dm2_genscan_chr4_1.56	87.32	71	8	1	71	141	14582	14651	2e-09	61.9
yak177	dm2_genscan_chrU_5.53	85.9	78	9	1	9	86	25381	25456	2e-09	61.9
yak177	dm2_genscan_chr2h_1.13	95	40	2	0	89	128	27100	27139	4e-10	63.9
yak177	dm2_genscan_chr2R_01.13	95	40	2	0	89	128	27100	27139	4e-10	63.9
yak177	dm2_genscan_chrX_23.123	95	40	2	0	96	135	2411	2372	4e-10	63.9
yak177	dm2_genscan_chr4_1.67	93.18	44	3	0	74	117	5298	5341	4e-10	63.9
yak177	dm2_genscan_chr4_1.61	91.67	48	4	0	94	141	3427	3380	4e-10	63.9
yak177	dm2_genscan_chr4_1.26	91.67	48	4	0	92	139	12602	12649	4e-10	63.9
yak177	dm2_genscan_chr2L_21.325	90.38	52	5	0	90	141	6223	6274	4e-10	63.9
yak177	dm2_genscan_chrU_5.9	89.29	56	6	0	1	56	88454	88399	4e-10	63.9
yak177	dm2_genscan_chr2L_21.315	88.33	60	7	0	23	82	6412	6353	4e-10	63.9
yak177	dm2_genscan_chr2R_01.89	88.33	60	7	0	82	141	12490	12431	4e-10	63.9
yak177	dm2_genscan_chr3R_27.245	87.5	64	8	0	78	141	14601	14538	4e-10	63.9
yak177	dm2_genscan_chr4_1.56	95.12	41	2	0	8	48	8231	8271	1e-10	65.9
yak177	dm2_genscan_chr2L_21.321	91.84	49	4	0	21	69	21432	21480	1e-10	65.9
yak177	dm2_genscan_chr4_1.31	91.84	49	4	0	93	141	11606	11558	1e-10	65.9
yak177	dm2_genscan_chrX_25.32	90.57	53	5	0	87	139	10254	10202	1e-10	65.9
yak177	dm2_genscan_chr2L_21.321	89.47	57	6	0	76	132	37311	37255	1e-10	65.9
yak177	dm2_genscan_chr2R_01.47	87.69	65	8	0	3	67	2484	2548	1e-10	65.9
yak177	dm2_genscan_chr2R_01.34	87.14	70	5	1	67	136	51031	51096	1e-10	65.9
yak177	dm2_genscan_chr2L_21.321	93.48	46	3	0	82	127	5101	5056	3e-11	67.9
yak177	dm2_genscan_chr3h_3.11	92	50	4	0	6	55	186059	186108	3e-11	67.9
yak177	dm2_genscan_chr4_1.34	89.66	58	6	0	83	140	733	790	3e-11	67.9
yak177	dm2_genscan_chr3h_3.6	91.38	58	4	1	1	58	46156	46100	3e-11	67.9
yak177	dm2_genscan_chr2h_1.48	89.66	58	6	0	1	58	102172	102115	3e-11	67.9
yak177	dm2_genscan_chr4_1.20	88.57	70	7	1	1	70	20872	20940	3e-11	67.9
yak177	dm2_genscan_chr2h_1.13	86.59	82	10	1	1	82	25578	25658	3e-11	67.9
yak177	dm2_genscan_chr2R_01.13	86.59	82	10	1	1	82	25578	25658	3e-11	67.9
yak177	dm2_genscan_chr2R_01.53	81.2	133	19	1	11	137	2597	2729	3e-11	67.9
yak177	dm2_genscan_chr4_1.75	93.62	47	3	0	1	47	19696	19650	7e-12	69.9
yak177	dm2_genscan_chr3L_21.313	93.62	47	3	0	62	108	8016	8062	7e-12	69.9
yak177	dm2_genscan_chr3L_21.313	93.62	47	3	0	62	108	9843	9889	7e-12	69.9
yak177	dm2_genscan_chr3h_1.24	92.16	51	4	0	91	141	9575	9625	7e-12	69.9
yak177	dm2_genscan_chrU_5.9	92.16	51	4	0	91	141	94079	94029	7e-12	69.9
yak177	dm2_genscan_chr4_1.26	92.16	51	4	0	1	51	6308	6258	7e-12	69.9
yak177	dm2_genscan_chr4_1.23	92.45	53	1	1	4	53	3298	3350	7e-12	69.9
yak177	dm2_genscan_chrX_23.83	89.83	59	6	0	83	141	279	337	7e-12	69.9
yak177	dm2_genscan_chr4_1.67	88.06	67	8	0	42	108	11318	11252	7e-12	69.9
yak177	dm2_genscan_chr3h_3.6	88.06	67	8	0	75	141	71662	71728	7e-12	69.9
yak177	dm2_genscan_chr4_1.54	97.5	40	1	0	17	56	6166	6205	2e-12	71.9
yak177	dm2_genscan_chr2L_21.396	97.5	40	1	0	1	40	155	194	2e-12	71.9
yak177	dm2_genscan_chr2L_21.325	97.5	40	1	0	4	43	6144	6183	2e-12	71.9
yak177	dm2_genscan_chr3h_1.46	97.5	40	1	0	88	127	29364	29403	2e-12	71.9
yak177	dm2_genscan_chrYh_1.3	92.31	52	4	0	3	54	84965	85016	2e-12	71.9
yak177	dm2_genscan_chr3h_3.11	92.31	52	4	0	90	141	208554	208503	2e-12	71.9
yak177	dm2_genscan_chrX_23.83	92.31	52	4	0	1	52	14953	14902	2e-12	71.9
yak177	dm2_genscan_chr4_1.71	92.31	52	4	0	90	141	227	278	2e-12	71.9
yak177	dm2_genscan_chr3h_3.10	92.86	56	3	1	1	56	69424	69370	2e-12	71.9
yak177	dm2_genscan_chrU_3.33	91.07	56	5	0	20	75	13249	13194	2e-12	71.9
yak177	dm2_genscan_chr3h_3.10	90	60	6	0	82	141	20903	20962	2e-12	71.9
yak177	dm2_genscan_chr4_1.67	85.19	108	9	3	1	108	7757	7657	2e-12	71.9
yak177	dm2_genscan_chr3L_21.313	82.96	135	20	2	9	141	176	309	2e-12	71.9
yak177	dm2_genscan_chrX_17.318	95.56	45	2	0	97	141	4788	4832	4e-13	73.8
yak177	dm2_genscan_chr3h_3.10	93.88	49	3	0	6	54	35398	35350	4e-13	73.8
yak177	dm2_genscan_chr3L_23.156	93.88	49	3	0	93	141	11112	11160	4e-13	73.8
yak177	dm2_genscan_chr2h_1.13	92.45	53	4	0	5	57	6745	6797	4e-13	73.8
yak177	dm2_genscan_chr2R_01.13	92.45	53	4	0	5	57	6745	6797	4e-13	73.8
yak177	dm2_genscan_chrXh_1.13	90.32	62	2	1	69	126	6661	6722	4e-13	73.8
yak177	dm2_genscan_chr2h_1.4	89.23	65	7	0	33	97	745	809	4e-13	73.8
yak177	dm2_genscan_chr2R_01.3	89.23	65	7	0	33	97	745	809	4e-13	73.8
yak177	dm2_genscan_chr2R_01.46	88.16	76	7	1	35	108	29335	29260	4e-13	73.8
yak177	dm2_genscan_chr2R_01.34	85.39	89	8	1	53	136	48763	48851	4e-13	73.8
yak177	dm2_genscan_chr2h_1.11	84.69	98	11	1	1	94	3837	3740	4e-13	73.8
yak177	dm2_genscan_chr2R_01.11	84.69	98	11	1	1	94	3837	3740	4e-13	73.8
yak177	dm2_genscan_chr2L_21.321	95.65	46	2	0	1	46	37358	37313	1e-13	75.8
yak177	dm2_genscan_chr3h_1.6	94	50	3	0	89	138	13249	13298	1e-13	75.8
yak177	dm2_genscan_chr3L_23.168	94	50	3	0	89	138	13249	13298	1e-13	75.8
yak177	dm2_genscan_chr4_1.18	92.59	54	4	0	71	124	11719	11772	1e-13	75.8
yak177	dm2_genscan_chr3L_23.156	91.38	58	5	0	1	58	7120	7177	1e-13	75.8
yak177	dm2_genscan_chr2R_01.19	90.32	62	6	0	1	62	3076	3137	1e-13	75.8
yak177	dm2_genscan_chr2R_01.48	89.23	65	1	1	69	127	1363	1299	1e-13	75.8
yak177	dm2_genscan_chr4_1.51	86.05	86	12	0	26	111	2246	2331	1e-13	75.8
yak177	dm2_genscan_chrU_9.9	82.64	121	15	1	21	141	58182	58296	1e-13	75.8
yak177	dm2_genscan_chr4_1.10	83.47	121	13	2	20	136	21013	21130	1e-13	75.8
yak177	dm2_genscan_chr2R_01.19	94.12	51	3	0	63	113	8289	8239	3e-14	77.8
yak177	dm2_genscan_chr2R_01.61	91.53	59	5	0	23	81	4948	4890	3e-14	77.8
yak177	dm2_genscan_chr2R_01.32	90.48	63	6	0	21	83	3576	3638	3e-14	77.8
yak177	dm2_genscan_chr4_1.9	90.14	71	6	1	1	71	7113	7044	3e-14	77.8
yak177	dm2_genscan_chr4_1.67	88	75	9	0	67	141	687	761	3e-14	77.8
yak177	dm2_genscan_chr3L_01.5	88	75	9	0	1	75	26466	26540	3e-14	77.8
yak177	dm2_genscan_chr4_1.56	86.81	91	11	1	3	93	74	163	3e-14	77.8
yak177	dm2_genscan_chr3R_01.190	97.73	44	1	0	1	44	98	141	7e-15	79.8
yak177	dm2_genscan_chrU_5.11	95.83	48	2	0	94	141	142980	142933	7e-15	79.8
yak177	dm2_genscan_chr2R_01.70	95.83	48	2	0	94	141	1300	1347	7e-15	79.8
yak177	dm2_genscan_chr2h_1.54	94.23	52	3	0	1	52	36449	36500	7e-15	79.8
yak177	dm2_genscan_chr4_1.56	94.23	52	3	0	31	82	10921	10972	7e-15	79.8
yak177	dm2_genscan_chrU_5.11	92.86	56	4	0	23	78	155919	155974	7e-15	79.8
yak177	dm2_genscan_chr3L_23.153	91.67	60	5	0	9	68	6255	6196	7e-15	79.8
yak177	dm2_genscan_chr2R_01.127	91.94	62	2	1	1	62	1149	1091	7e-15	79.8
yak177	dm2_genscan_chr2h_1.61	89.33	75	6	1	47	121	3120	3192	7e-15	79.8
yak177	dm2_genscan_chr2L_23.24	84.54	97	7	1	53	141	15991	16087	7e-15	79.8
yak177	dm2_genscan_chrU_5.28	91.8	61	5	0	1	61	108719	108659	2e-15	81.8
yak177	dm2_genscan_chr2R_01.39	91.8	61	5	0	19	79	5506	5566	2e-15	81.8
yak177	dm2_genscan_chr2L_21.320	87.06	85	11	0	1	85	734	650	2e-15	81.8
yak177	dm2_genscan_chr3L_23.155	88.76	89	8	2	53	141	50107	50193	2e-15	81.8
yak177	dm2_genscan_chrU_7.14	86.02	93	13	0	1	93	87865	87957	2e-15	81.8
yak177	dm2_genscan_chr3h_1.18	84.4	109	17	0	19	127	9350	9242	2e-15	81.8
yak177	dm2_genscan_chrXh_1.15	84.62	117	12	2	1	117	12363	12253	2e-15	81.8
yak177	dm2_genscan_chr2R_01.34	82.31	130	15	1	1	130	3989	3868	2e-15	81.8
yak177	dm2_genscan_chr2h_1.13	96	50	2	0	88	137	19276	19325	4e-16	83.8
yak177	dm2_genscan_chr2R_01.13	96	50	2	0	88	137	19276	19325	4e-16	83.8
yak177	dm2_genscan_chr4_1.54	96	50	2	0	92	141	6208	6257	4e-16	83.8
yak177	dm2_genscan_chr4_1.9	96	50	2	0	19	68	2005	2054	4e-16	83.8
yak177	dm2_genscan_chr2R_01.47	94.44	54	3	0	63	116	3466	3413	4e-16	83.8
yak177	dm2_genscan_chr3h_1.3	94.44	54	3	0	82	135	2240	2293	4e-16	83.8
yak177	dm2_genscan_chr2h_1.2	94.44	54	3	0	88	141	3276	3223	4e-16	83.8
yak177	dm2_genscan_chr2R_01.1	94.44	54	3	0	88	141	3276	3223	4e-16	83.8
yak177	dm2_genscan_chr3L_23.164	94.44	54	3	0	82	135	2240	2293	4e-16	83.8
yak177	dm2_genscan_chr2h_1.54	93.1	58	4	0	81	138	40817	40874	4e-16	83.8
yak177	dm2_genscan_chr3L_23.156	90.91	66	6	0	1	66	3306	3371	4e-16	83.8
yak177	dm2_genscan_chr3L_23.139	90.91	66	6	0	1	66	3654	3719	4e-16	83.8
yak177	dm2_genscan_chr2R_01.32	89.02	82	8	1	14	95	5295	5375	4e-16	83.8
yak177	dm2_genscan_chr2R_01.32	89.02	82	8	1	14	95	12610	12690	4e-16	83.8
yak177	dm2_genscan_chr4_1.61	87.78	90	10	1	29	118	10639	10551	4e-16	83.8
yak177	dm2_genscan_chrU_5.11	92.06	63	5	0	18	80	94661	94599	1e-16	85.7
yak177	dm2_genscan_chrXh_1.3	91.04	67	6	0	72	138	8128	8194	1e-16	85.7
yak177	dm2_genscan_chrX_01.4	91.04	67	6	0	72	138	8416	8482	1e-16	85.7
yak177	dm2_genscan_chr2h_1.48	91.04	67	6	0	75	141	97574	97640	1e-16	85.7
yak177	dm2_genscan_chr4h_3.3	91.55	71	5	1	26	96	9897	9966	1e-16	85.7
yak177	dm2_genscan_chr4_1.75	91.55	71	5	1	26	96	12608	12677	1e-16	85.7
yak177	dm2_genscan_chr4_1.2	89.33	75	8	0	67	141	595	669	1e-16	85.7
yak177	dm2_genscan_chr4_1.2	89.33	75	8	0	67	141	4440	4514	1e-16	85.7
yak177	dm2_genscan_chr4_1.2	89.33	75	8	0	67	141	14077	14151	1e-16	85.7
yak177	dm2_genscan_chr2L_21.317	89.87	79	7	1	1	78	4195	4117	1e-16	85.7
yak177	dm2_genscan_chr2R_01.39	88.61	79	9	0	1	79	6273	6351	1e-16	85.7
yak177	dm2_genscan_chr2h_1.13	85.04	127	17	2	1	127	17705	17829	1e-16	85.7
yak177	dm2_genscan_chr2R_01.13	85.04	127	17	2	1	127	17705	17829	1e-16	85.7
yak177	dm2_genscan_chr2L_21.321	82.81	128	14	1	19	138	37876	38003	1e-16	85.7
yak177	dm2_genscan_chr2L_23.14	96.15	52	2	0	9	60	8104	8053	3e-17	87.7
yak177	dm2_genscan_chr2R_01.75	96.15	52	2	0	19	70	1472	1523	3e-17	87.7
yak177	dm2_genscan_chr2L_21.187	93.33	60	4	0	82	141	5480	5539	3e-17	87.7
yak177	dm2_genscan_chr2R_01.75	93.33	60	4	0	82	141	1527	1586	3e-17	87.7
yak177	dm2_genscan_chr2R_01.39	91.67	72	5	1	54	124	16096	16167	3e-17	87.7
yak177	dm2_genscan_chr2L_21.322	88.75	80	9	0	38	117	12424	12503	3e-17	87.7
yak177	dm2_genscan_chrU_3.16	88.1	84	10	0	53	136	21149	21066	3e-17	87.7
yak177	dm2_genscan_chrU_5.9	88.64	88	9	1	32	119	114320	114406	3e-17	87.7
yak177	dm2_genscan_chr3L_23.156	83.46	133	18	1	8	140	494	622	3e-17	87.7
yak177	dm2_genscan_chr2L_21.390	97.96	49	1	0	1	49	5896	5944	7e-18	89.7
yak177	dm2_genscan_chr4_1.75	96.23	53	2	0	44	96	30202	30254	7e-18	89.7
yak177	dm2_genscan_chr3R_01.24	95	60	1	1	1	60	4057	4114	7e-18	89.7
yak177	dm2_genscan_chrX_25.14	93.44	61	4	0	34	94	575	515	7e-18	89.7
yak177	dm2_genscan_chrU_5.9	93.44	61	4	0	1	61	94157	94097	7e-18	89.7
yak177	dm2_genscan_chr3R_27.253	91.3	69	6	0	1	69	6445	6377	7e-18	89.7
yak177	dm2_genscan_chr2R_01.46	91.3	69	6	0	1	69	19134	19066	7e-18	89.7
yak177	dm2_genscan_chrU_5.28	88.51	87	7	1	36	119	406	492	7e-18	89.7
yak177	dm2_genscan_chr2L_23.8	84.03	119	7	2	13	126	1551	1662	7e-18	89.7
yak177	dm2_genscan_chr3h_3.11	98	50	1	0	89	138	186115	186164	2e-18	91.7
yak177	dm2_genscan_chr2R_01.39	98	50	1	0	92	141	4655	4704	2e-18	91.7
yak177	dm2_genscan_chr3h_1.52	94.83	58	3	0	1	58	5882	5825	2e-18	91.7
yak177	dm2_genscan_chr3L_23.156	93.55	62	4	0	37	98	14691	14752	2e-18	91.7
yak177	dm2_genscan_chr2h_1.54	92.42	66	5	0	67	132	36594	36659	2e-18	91.7
yak177	dm2_genscan_chr2L_21.321	88.3	94	10	1	34	126	24265	24358	2e-18	91.7
yak177	dm2_genscan_chr4_1.10	87.23	94	7	1	1	89	10144	10051	2e-18	91.7
yak177	dm2_genscan_chr2h_1.13	86.73	98	13	0	1	98	10306	10403	2e-18	91.7
yak177	dm2_genscan_chr2R_01.13	86.73	98	13	0	1	98	10306	10403	2e-18	91.7
yak177	dm2_genscan_chr2R_01.34	86.41	103	10	1	43	141	36541	36643	2e-18	91.7
yak177	dm2_genscan_chr2L_21.321	85.48	124	14	2	1	121	17516	17638	2e-18	91.7
yak177	dm2_genscan_chrU_7.1	83.33	138	23	0	3	140	16154	16017	2e-18	91.7
yak177	dm2_genscan_chr2R_01.34	83.33	144	16	2	1	140	32882	33021	2e-18	91.7
yak177	dm2_genscan_chr2h_1.13	100	47	0	0	11	57	28367	28413	5e-19	93.7
yak177	dm2_genscan_chr2R_01.13	100	47	0	0	11	57	28367	28413	5e-19	93.7
yak177	dm2_genscan_chr4_1.41	94.92	59	3	0	1	59	5679	5621	5e-19	93.7
yak177	dm2_genscan_chr3h_1.75	93.65	63	4	0	35	97	10630	10692	5e-19	93.7
yak177	dm2_genscan_chr2L_21.315	92.54	67	5	0	1	67	7600	7666	5e-19	93.7
yak177	dm2_genscan_chrU_5.23	90.36	83	7	1	45	127	3199	3280	5e-19	93.7
yak177	dm2_genscan_chr3h_1.52	89.53	86	7	1	1	86	15245	15162	5e-19	93.7
yak177	dm2_genscan_chr2h_1.32	89.47	95	8	2	1	95	1564	1656	5e-19	93.7
yak177	dm2_genscan_chr2L_21.322	86.67	105	11	1	3	107	11635	11736	5e-19	93.7
yak177	dm2_genscan_chrU_1.8	84.82	112	9	1	23	134	6176	6073	5e-19	93.7
yak177	dm2_genscan_chr2h_1.48	95	60	3	0	82	141	1975	1916	1e-19	95.6
yak177	dm2_genscan_chr4_1.47	91.67	72	6	0	70	141	8480	8409	1e-19	95.6
yak177	dm2_genscan_chr3L_23.155	90	80	8	0	62	141	22432	22511	1e-19	95.6
yak177	dm2_genscan_chr2L_23.34	88.04	92	11	0	4	95	18094	18003	1e-19	95.6
yak177	dm2_genscan_chrU_7.14	88.46	104	10	2	17	118	83034	83137	1e-19	95.6
yak177	dm2_genscan_chr3R_01.60	85.45	110	9	1	32	141	14886	14988	1e-19	95.6
yak177	dm2_genscan_chr3R_01.28	85.34	116	17	0	1	116	22521	22406	1e-19	95.6
yak177	dm2_genscan_chrU_5.11	84.68	124	14	1	18	141	35215	35333	1e-19	95.6
yak177	dm2_genscan_chr4_1.75	98.11	53	1	0	44	96	30524	30576	3e-20	97.6
yak177	dm2_genscan_chr3h_1.42	92.75	69	5	0	1	69	39165	39097	3e-20	97.6
yak177	dm2_genscan_chr3R_01.53	92.75	69	5	0	71	139	14503	14435	3e-20	97.6
yak177	dm2_genscan_chr4_1.20	91.78	73	6	0	68	140	9840	9912	3e-20	97.6
yak177	dm2_genscan_chrX_25.25	90.91	77	7	0	45	121	19714	19638	3e-20	97.6
yak177	dm2_genscan_chr2R_21.107	90.12	81	8	0	30	110	13098	13178	3e-20	97.6
yak177	dm2_genscan_chr2R_01.39	89.41	85	9	0	31	115	857	773	3e-20	97.6
yak177	dm2_genscan_chr3L_23.137	88.76	89	10	0	3	91	14346	14434	3e-20	97.6
yak177	dm2_genscan_chr2h_1.25	89.13	92	8	1	31	120	18821	18912	3e-20	97.6
yak177	dm2_genscan_chr3R_01.60	87.63	97	12	0	45	141	13908	13812	3e-20	97.6
yak177	dm2_genscan_chr3L_15.52	87.63	97	12	0	1	97	4421	4325	3e-20	97.6
yak177	dm2_genscan_chrX_25.32	85.84	113	16	0	29	141	12579	12467	3e-20	97.6
yak177	dm2_genscan_chr4_1.66	85.25	122	14	1	9	126	61	182	3e-20	97.6
yak177	dm2_genscan_chr4_1.75	95.16	62	3	0	4	65	17315	17376	8e-21	99.6
yak177	dm2_genscan_chr2R_01.75	93.94	66	4	0	1	66	1389	1454	8e-21	99.6
yak177	dm2_genscan_chrXh_1.17	92.86	70	5	0	17	86	8886	8817	8e-21	99.6
yak177	dm2_genscan_chrX_25.37	92.86	70	5	0	17	86	16648	16579	8e-21	99.6
yak177	dm2_genscan_chr2R_01.68	88.89	90	10	0	52	141	5330	5241	8e-21	99.6
yak177	dm2_genscan_chrU_3.44	90	90	8	1	28	116	50198	50109	8e-21	99.6
yak177	dm2_genscan_chrXh_1.20	87.76	98	12	0	21	118	17380	17283	8e-21	99.6
yak177	dm2_genscan_chrX_25.40	87.76	98	12	0	21	118	17380	17283	8e-21	99.6
yak177	dm2_genscan_chr4_1.56	87.76	98	12	0	1	98	6337	6434	8e-21	99.6
yak177	dm2_genscan_chr3L_01.1	87.76	98	12	0	1	98	12546	12643	8e-21	99.6
yak177	dm2_genscan_chrX_19.235	87.76	98	12	0	1	98	3211	3114	8e-21	99.6
yak177	dm2_genscan_chrU_5.11	86.36	110	15	0	32	141	157389	157498	8e-21	99.6
yak177	dm2_genscan_chr3L_23.139	85.51	138	18	2	4	141	5623	5758	8e-21	99.6
yak177	dm2_genscan_chrX_17.318	96.61	59	2	0	34	92	4711	4769	2e-21	101
yak177	dm2_genscan_chr3L_09.219	95.24	63	3	0	78	140	456	394	2e-21	101
yak177	dm2_genscan_chr3R_13.275	95.24	63	3	0	1	63	1779	1717	2e-21	101
yak177	dm2_genscan_chr2L_21.133	90.8	87	7	1	28	113	12875	12789	2e-21	101
yak177	dm2_genscan_chr3R_03.33	90.11	91	8	1	23	113	729	818	2e-21	101
yak177	dm2_genscan_chr2h_1.32	88.42	95	11	0	42	136	50477	50571	2e-21	101
yak177	dm2_genscan_chrU_7.14	88.89	99	10	1	1	98	96439	96341	2e-21	101
yak177	dm2_genscan_chr2R_01.34	87.13	101	6	1	23	123	26574	26667	2e-21	101
yak177	dm2_genscan_chrU_7.18	87.38	103	13	0	39	141	24158	24056	2e-21	101
yak177	dm2_genscan_chr2L_23.24	87.5	104	9	1	38	141	2982	3081	2e-21	101
yak177	dm2_genscan_chrU_7.14	86.92	107	14	0	15	121	93399	93293	2e-21	101
yak177	dm2_genscan_chr2R_01.34	86.96	115	14	1	27	141	51852	51739	2e-21	101
yak177	dm2_genscan_chr2h_1.48	86.09	115	16	0	1	115	35419	35305	2e-21	101
yak177	dm2_genscan_chr2L_21.397	83.89	149	16	2	1	141	2798	2650	2e-21	101
yak177	dm2_genscan_chrX_23.146	96.67	60	2	0	3	62	741	800	5e-22	103
yak177	dm2_genscan_chrU_5.11	95.31	64	3	0	13	76	36894	36957	5e-22	103
yak177	dm2_genscan_chr2h_1.48	93.06	72	5	0	22	93	29802	29731	5e-22	103
yak177	dm2_genscan_chrXh_1.22	93.42	76	4	1	1	76	27084	27010	5e-22	103
yak177	dm2_genscan_chrX_25.42	93.42	76	4	1	1	76	27085	27011	5e-22	103
yak177	dm2_genscan_chr4_1.18	92.11	76	6	0	35	110	9260	9185	5e-22	103
yak177	dm2_genscan_chr4_1.71	92.77	83	3	2	53	133	2578	2659	5e-22	103
yak177	dm2_genscan_chrX_25.25	90.48	84	8	0	1	84	13503	13420	5e-22	103
yak177	dm2_genscan_chr4_1.11	90.48	84	8	0	45	128	4089	4006	5e-22	103
yak177	dm2_genscan_chrU_1.16	90.91	88	7	1	10	97	968	1054	5e-22	103
yak177	dm2_genscan_chr2L_21.321	89.13	92	10	0	35	126	23730	23639	5e-22	103
yak177	dm2_genscan_chr4_1.9	89.47	95	8	1	35	127	1204	1110	5e-22	103
yak177	dm2_genscan_chr3L_19.228	88.78	98	8	1	1	98	4624	4718	5e-22	103
yak177	dm2_genscan_chr2L_21.315	87.74	106	10	1	1	106	4328	4430	5e-22	103
yak177	dm2_genscan_chr3L_23.137	87.07	116	14	1	21	136	13378	13264	5e-22	103
yak177	dm2_genscan_chr4_1.2	86.55	119	14	1	20	136	2571	2453	5e-22	103
yak177	dm2_genscan_chr2R_01.34	86.61	127	14	2	1	127	4996	4873	5e-22	103
yak177	dm2_genscan_chr3R_01.28	85.16	128	19	0	11	138	2909	3036	5e-22	103
yak177	dm2_genscan_chrXh_1.5	96.72	61	2	0	65	125	868	928	1e-22	105
yak177	dm2_genscan_chrX_01.2	96.72	61	2	0	65	125	868	928	1e-22	105
yak177	dm2_genscan_chr3L_21.313	94.2	69	4	0	3	71	5847	5779	1e-22	105
yak177	dm2_genscan_chr3h_1.3	92.21	77	6	0	1	77	6045	6121	1e-22	105
yak177	dm2_genscan_chr3L_23.164	92.21	77	6	0	1	77	6045	6121	1e-22	105
yak177	dm2_genscan_chr3L_23.148	92.21	77	6	0	1	77	1583	1507	1e-22	105
yak177	dm2_genscan_chr3L_21.307	89.89	89	9	0	39	127	15755	15667	1e-22	105
yak177	dm2_genscan_chr3h_1.13	88.12	101	12	0	1	101	7474	7574	1e-22	105
yak177	dm2_genscan_chr4_1.26	88.57	105	11	1	13	117	8202	8099	1e-22	105
yak177	dm2_genscan_chr4_1.50	86.32	117	16	0	25	141	1589	1705	1e-22	105
yak177	dm2_genscan_chr4_1.71	86.32	117	16	0	1	117	3126	3242	1e-22	105
yak177	dm2_genscan_chr4_1.52	94.29	70	4	0	55	124	8718	8649	3e-23	107
yak177	dm2_genscan_chr3R_01.60	91.46	82	7	0	1	82	23353	23434	3e-23	107
yak177	dm2_genscan_chr3R_01.190	91.46	82	7	0	58	139	157	238	3e-23	107
yak177	dm2_genscan_chr2L_19.24	90	90	9	0	11	100	892	981	3e-23	107
yak177	dm2_genscan_chr4_1.65	89.36	94	10	0	48	141	2312	2405	3e-23	107
yak177	dm2_genscan_chr2h_1.13	88.78	98	11	0	41	138	31396	31493	3e-23	107
yak177	dm2_genscan_chr2R_01.13	88.78	98	11	0	41	138	31396	31493	3e-23	107
yak177	dm2_genscan_chr2L_21.185	87.61	113	7	2	29	141	2217	2322	3e-23	107
yak177	dm2_genscan_chrX_25.15	87.61	113	12	1	1	111	476	588	3e-23	107
yak177	dm2_genscan_chrU_1.8	88.6	114	11	2	1	114	5677	5788	3e-23	107
yak177	dm2_genscan_chr4_1.43	87.7	122	13	2	20	141	9575	9694	3e-23	107
yak177	dm2_genscan_chrXh_1.22	85.71	126	18	0	1	126	7159	7034	3e-23	107
yak177	dm2_genscan_chrX_25.42	85.71	126	18	0	1	126	7159	7034	3e-23	107
yak177	dm2_genscan_chr2L_21.315	98.31	59	1	0	1	59	2036	2094	8e-24	109
yak177	dm2_genscan_chr3h_1.15	95.52	67	3	0	37	103	1173	1107	8e-24	109
yak177	dm2_genscan_chr2R_01.19	93.33	75	5	0	2	76	29628	29702	8e-24	109
yak177	dm2_genscan_chr2R_01.63	92.41	79	6	0	1	79	4667	4745	8e-24	109
yak177	dm2_genscan_chr2L_07.173	92.41	79	6	0	62	140	17434	17356	8e-24	109
yak177	dm2_genscan_chr4_1.65	92.77	83	5	1	8	89	8768	8686	8e-24	109
yak177	dm2_genscan_chr3h_1.24	90.8	87	8	0	8	94	10599	10685	8e-24	109
yak177	dm2_genscan_chr4_1.26	87.61	113	6	2	1	111	14868	14762	8e-24	109
yak177	dm2_genscan_chr2L_21.384	86.55	119	16	0	9	127	4809	4927	8e-24	109
yak177	dm2_genscan_chr3L_23.162	88	125	10	3	5	127	17992	18113	8e-24	109
yak177	dm2_genscan_chr4_1.52	85.61	132	15	1	14	141	15577	15708	8e-24	109
yak177	dm2_genscan_chr4_1.47	87.12	132	11	3	14	141	308	437	8e-24	109
yak177	dm2_genscan_chr2L_23.8	84.4	141	15	1	1	141	875	742	8e-24	109
yak177	dm2_genscan_chr2R_01.46	96.88	64	2	0	1	64	9078	9141	2e-24	111
yak177	dm2_genscan_chr3L_09.219	96.88	64	2	0	1	64	518	455	2e-24	111
yak177	dm2_genscan_chr3L_23.156	95.59	68	3	0	74	141	2271	2338	2e-24	111
yak177	dm2_genscan_chr3R_01.19	93.42	76	5	0	66	141	11407	11482	2e-24	111
yak177	dm2_genscan_chr2R_01.32	90.91	88	8	0	54	141	9529	9442	2e-24	111
yak177	dm2_genscan_chr2h_1.32	90.91	88	8	0	1	88	68160	68073	2e-24	111
yak177	dm2_genscan_chr3R_11.72	89.58	96	10	0	5	100	2013	2108	2e-24	111
yak177	dm2_genscan_chr2R_01.84	89.42	104	10	1	38	141	2386	2284	2e-24	111
yak177	dm2_genscan_chr2h_1.54	88.89	108	11	1	35	141	887	994	2e-24	111
yak177	dm2_genscan_chrX_25.35	85.94	128	18	0	14	141	27187	27314	2e-24	111
yak177	dm2_genscan_chr4_1.26	95.65	69	3	0	73	141	1030	1098	5e-25	113
yak177	dm2_genscan_chr2R_01.46	94.52	73	4	0	1	73	10709	10781	5e-25	113
yak177	dm2_genscan_chr3L_23.139	90.32	93	9	0	34	126	12894	12986	5e-25	113
yak177	dm2_genscan_chr3h_1.8	90.43	94	5	1	35	124	4984	4891	5e-25	113
yak177	dm2_genscan_chr3L_23.170	90.43	94	5	1	35	124	4984	4891	5e-25	113
yak177	dm2_genscan_chr2R_01.19	89.69	97	10	0	1	97	8507	8411	5e-25	113
yak177	dm2_genscan_chrX_25.25	87.62	105	4	1	17	121	61107	61202	5e-25	113
yak177	dm2_genscan_chrX_01.62	88.57	105	12	0	22	126	5178	5282	5e-25	113
yak177	dm2_genscan_chr2h_1.53	88.89	117	11	2	8	124	10397	10283	5e-25	113
yak177	dm2_genscan_chr2R_01.61	84.4	141	13	1	1	141	3331	3462	5e-25	113
yak177	dm2_genscan_chrX_25.35	85.62	146	16	2	1	141	2594	2739	5e-25	113
yak177	dm2_genscan_chr4_1.67	96.97	66	2	0	1	66	1680	1615	1e-25	115
yak177	dm2_genscan_chrU_3.7	94.59	74	4	0	29	102	5153	5080	1e-25	115
yak177	dm2_genscan_chr3L_21.313	94.59	74	4	0	1	74	5936	5863	1e-25	115
yak177	dm2_genscan_chr2L_21.28	94.59	74	4	0	29	102	721	794	1e-25	115
yak177	dm2_genscan_chr2L_15.129	91.11	90	8	0	23	112	982	893	1e-25	115
yak177	dm2_genscan_chrU_5.11	89.9	99	6	1	46	140	142318	142220	1e-25	115
yak177	dm2_genscan_chrX_25.25	88.12	101	2	1	36	126	55595	55695	1e-25	115
yak177	dm2_genscan_chr2L_21.397	89.62	106	10	1	36	141	5930	6034	1e-25	115
yak177	dm2_genscan_chrU_9.9	88.79	107	8	1	21	127	65922	65820	1e-25	115
yak177	dm2_genscan_chr2R_01.58	86.89	122	11	1	16	132	7011	7132	1e-25	115
yak177	dm2_genscan_chr4_1.61	87.3	126	15	1	2	127	3032	3156	1e-25	115
yak177	dm2_genscan_chr2R_01.46	86.52	141	16	2	1	141	13535	13672	1e-25	115
yak177	dm2_genscan_chr2h_1.54	95.77	71	3	0	1	71	40734	40804	3e-26	117
yak177	dm2_genscan_chr2R_01.49	94.67	75	4	0	5	79	1403	1477	3e-26	117
yak177	dm2_genscan_chrU_1.32	94.67	75	4	0	1	75	8441	8367	3e-26	117
yak177	dm2_genscan_chr2R_01.121	91.95	87	7	0	1	87	3452	3366	3e-26	117
yak177	dm2_genscan_chr3L_23.159	89.32	103	11	0	39	141	26008	26110	3e-26	117
yak177	dm2_genscan_chr4_1.56	88.29	111	13	0	8	118	18560	18450	3e-26	117
yak177	dm2_genscan_chr2L_21.50	87.29	118	9	1	10	127	7182	7293	3e-26	117
yak177	dm2_genscan_chr2R_01.50	86.61	127	17	0	1	127	2580	2454	3e-26	117
yak177	dm2_genscan_chr3L_23.137	85.11	141	9	2	9	141	23676	23812	3e-26	117
yak177	dm2_genscan_chrU_7.1	85.42	144	17	1	1	140	17029	17172	3e-26	117
yak177	dm2_genscan_chr3h_3.10	94.94	79	2	1	29	107	33143	33219	8e-27	119
yak177	dm2_genscan_chrU_5.10	93.75	80	5	0	48	127	14879	14958	8e-27	119
yak177	dm2_genscan_chrX_25.32	93.75	80	5	0	1	80	24855	24776	8e-27	119
yak177	dm2_genscan_chr2h_1.10	90.63	96	9	0	13	108	1322	1417	8e-27	119
yak177	dm2_genscan_chr4_1.10	89.52	105	7	1	23	127	8992	9092	8e-27	119
yak177	dm2_genscan_chr2R_01.48	86.82	129	13	1	3	127	2768	2896	8e-27	119
yak177	dm2_genscan_chr3L_01.5	86.36	132	13	1	5	136	27493	27619	8e-27	119
yak177	dm2_genscan_chr4h_3.3	85.71	140	20	0	2	141	566	705	8e-27	119
yak177	dm2_genscan_chr4_1.75	85.71	140	20	0	2	141	566	705	8e-27	119
yak177	dm2_genscan_chrXh_1.2	85.52	145	17	1	1	141	9181	9037	8e-27	119
yak177	dm2_genscan_chrX_01.5	85.52	145	17	1	1	141	9445	9301	8e-27	119
yak177	dm2_genscan_chr3R_01.60	98.46	65	1	0	20	84	26260	26196	2e-27	121
yak177	dm2_genscan_chr2R_01.70	94.81	77	4	0	35	111	2980	3056	2e-27	121
yak177	dm2_genscan_chr4h_3.3	92.94	85	6	0	39	123	4883	4967	2e-27	121
yak177	dm2_genscan_chr3L_01.1	92.94	85	6	0	43	127	8288	8204	2e-27	121
yak177	dm2_genscan_chr4_1.75	92.94	85	6	0	39	123	7594	7678	2e-27	121
yak177	dm2_genscan_chrU_5.53	92.13	89	7	0	50	138	27445	27357	2e-27	121
yak177	dm2_genscan_chr3h_1.3	90.72	97	9	0	41	137	22289	22193	2e-27	121
yak177	dm2_genscan_chr3L_23.165	90.72	97	9	0	41	137	2455	2551	2e-27	121
yak177	dm2_genscan_chr2h_1.54	90.1	101	10	0	19	119	10499	10399	2e-27	121
yak177	dm2_genscan_chrU_1.48	90.48	105	9	1	13	116	33711	33815	2e-27	121
yak177	dm2_genscan_chrU_9.7	89.38	113	11	1	29	141	39564	39453	2e-27	121
yak177	dm2_genscan_chr3h_1.34	97.14	70	2	0	1	70	44747	44816	5e-28	123
yak177	dm2_genscan_chr2R_07.199	97.14	70	2	0	19	88	3527	3596	5e-28	123
yak177	dm2_genscan_chrU_1.8	95.95	74	3	0	68	141	1070	997	5e-28	123
yak177	dm2_genscan_chr2h_1.25	93.02	86	6	0	31	116	1971	2056	5e-28	123
yak177	dm2_genscan_chr4_1.31	93.02	86	6	0	42	127	6212	6127	5e-28	123
yak177	dm2_genscan_chrX_25.25	92.22	90	7	0	38	127	48091	48180	5e-28	123
yak177	dm2_genscan_chr3h_1.18	91.49	94	8	0	32	125	12063	12156	5e-28	123
yak177	dm2_genscan_chr2R_01.19	90.2	102	10	0	26	127	2415	2516	5e-28	123
yak177	dm2_genscan_chrXh_1.3	85.71	140	13	1	1	140	8332	8464	5e-28	123
yak177	dm2_genscan_chrX_01.4	85.71	140	13	1	1	140	8620	8752	5e-28	123
yak177	dm2_genscan_chr2L_23.9	85.82	141	14	1	1	141	2655	2521	5e-28	123
yak177	dm2_genscan_chr3h_1.52	96	75	3	0	13	87	14544	14470	1e-28	125
yak177	dm2_genscan_chr3L_15.66	96	75	3	0	1	75	93	167	1e-28	125
yak177	dm2_genscan_chr2R_01.47	92.31	91	2	1	52	137	14786	14696	1e-28	125
yak177	dm2_genscan_chr4_1.7	91.58	95	8	0	2	96	629	723	1e-28	125
yak177	dm2_genscan_chrU_3.33	89.19	111	12	0	1	111	18510	18620	1e-28	125
yak177	dm2_genscan_chr3R_01.24	87.39	119	6	1	3	121	2015	1906	1e-28	125
yak177	dm2_genscan_chr2L_21.317	97.22	72	2	0	25	96	1953	2024	3e-29	127
yak177	dm2_genscan_chr2R_01.53	92.39	92	7	0	10	101	911	820	3e-29	127
yak177	dm2_genscan_chr3h_1.8	91	100	9	0	42	141	2102	2201	3e-29	127
yak177	dm2_genscan_chr3L_23.170	91	100	9	0	42	141	2102	2201	3e-29	127
yak177	dm2_genscan_chr2h_1.11	91	100	9	0	42	141	6702	6603	3e-29	127
yak177	dm2_genscan_chr2R_01.11	91	100	9	0	42	141	6702	6603	3e-29	127
yak177	dm2_genscan_chrX_23.154	88.79	116	13	0	1	116	3903	4018	3e-29	127
yak177	dm2_genscan_chr2L_17.294	86.99	123	6	1	1	123	1031	1143	3e-29	127
yak177	dm2_genscan_chr3L_23.129	87.9	124	15	0	4	127	377	500	3e-29	127
yak177	dm2_genscan_chr2R_01.29	87.1	124	7	1	18	141	6012	6126	3e-29	127
yak177	dm2_genscan_chrU_5.19	88.71	124	13	1	1	124	3708	3830	3e-29	127
yak177	dm2_genscan_chrX_01.16	87.14	140	12	2	2	139	1828	1963	3e-29	127
yak177	dm2_genscan_chr2L_23.14	92.47	93	7	0	23	115	16984	17076	8e-30	129
yak177	dm2_genscan_chr3L_23.155	91.75	97	8	0	45	141	42572	42668	8e-30	129
yak177	dm2_genscan_chr4_1.26	91.09	101	9	0	18	118	4027	3927	8e-30	129
yak177	dm2_genscan_chrX_25.35	90.48	105	10	0	23	127	14098	13994	8e-30	129
yak177	dm2_genscan_chr3h_3.12	89.38	113	12	0	29	141	2227	2115	8e-30	129
yak177	dm2_genscan_chr2R_01.53	89.38	113	12	0	29	141	3716	3828	8e-30	129
yak177	dm2_genscan_chrX_23.137	87.22	133	17	0	1	133	1068	1200	8e-30	129
yak177	dm2_genscan_chrU_5.11	86.52	141	19	0	1	141	141522	141382	8e-30	129
yak177	dm2_genscan_chrXh_1.26	85.82	141	11	1	1	141	4891	4760	8e-30	129
yak177	dm2_genscan_chrX_25.46	85.82	141	11	1	1	141	4891	4760	8e-30	129
yak177	dm2_genscan_chrU_3.7	87.41	143	9	3	1	141	31959	31824	8e-30	129
yak177	dm2_genscan_chr2L_23.34	98.57	70	1	0	1	70	43052	42983	2e-30	131
yak177	dm2_genscan_chrX_21.205	92.55	94	7	0	1	94	11891	11984	2e-30	131
yak177	dm2_genscan_chrX_23.83	92.55	94	7	0	34	127	13979	13886	2e-30	131
yak177	dm2_genscan_chrX_01.62	92.78	97	5	1	31	127	25419	25513	2e-30	131
yak177	dm2_genscan_chr2h_1.18	92.86	98	6	1	1	98	51079	51175	2e-30	131
yak177	dm2_genscan_chr2L_21.326	91.84	98	8	0	9	106	1543	1446	2e-30	131
yak177	dm2_genscan_chrXh_1.13	90.57	106	10	0	36	141	5776	5881	2e-30	131
yak177	dm2_genscan_chr3R_01.3	86.82	129	7	1	9	137	1888	2006	2e-30	131
yak177	dm2_genscan_chr3L_23.162	87.23	141	16	1	1	141	13250	13388	2e-30	131
yak177	dm2_genscan_chr3L_23.137	92.63	95	7	0	1	95	21167	21073	5e-31	133
yak177	dm2_genscan_chrXh_1.2	92.63	95	7	0	1	95	7437	7343	5e-31	133
yak177	dm2_genscan_chrX_01.5	92.63	95	7	0	1	95	7701	7607	5e-31	133
yak177	dm2_genscan_chrU_3.16	91.59	107	8	1	36	141	19252	19358	5e-31	133
yak177	dm2_genscan_chr3h_1.52	90.09	111	11	0	16	126	5814	5704	5e-31	133
yak177	dm2_genscan_chr2L_21.320	90.24	123	10	2	1	122	11204	11325	5e-31	133
yak177	dm2_genscan_chrXh_1.15	88.19	127	15	0	1	127	11604	11478	5e-31	133
yak177	dm2_genscan_chr3R_01.1	95.24	84	4	0	1	84	4657	4740	1e-31	135
yak177	dm2_genscan_chrX_01.62	94.57	92	4	1	1	92	30635	30725	1e-31	135
yak177	dm2_genscan_chrXh_1.20	92.71	96	7	0	23	118	15447	15542	1e-31	135
yak177	dm2_genscan_chrX_25.40	92.71	96	7	0	23	118	15447	15542	1e-31	135
yak177	dm2_genscan_chr3L_17.319	92.93	99	5	1	1	97	5426	5328	1e-31	135
yak177	dm2_genscan_chr4_1.53	91.35	104	9	0	4	107	4885	4782	1e-31	135
yak177	dm2_genscan_chrU_5.28	90.74	108	10	0	34	141	19508	19401	1e-31	135
yak177	dm2_genscan_chrX_23.154	89.66	116	12	0	1	116	14518	14633	1e-31	135
yak177	dm2_genscan_chr2h_1.13	88.37	129	11	1	3	127	4081	4209	1e-31	135
yak177	dm2_genscan_chr2R_01.13	88.37	129	11	1	3	127	4081	4209	1e-31	135
yak177	dm2_genscan_chr3h_3.16	87.23	141	14	1	1	141	44961	45097	1e-31	135
yak177	dm2_genscan_chrX_25.25	86.9	145	15	1	1	141	15806	15662	1e-31	135
yak177	dm2_genscan_chr2R_01.92	93.55	93	6	0	4	96	477	569	3e-32	137
yak177	dm2_genscan_chr2h_1.54	92.78	97	7	0	45	141	12180	12276	3e-32	137
yak177	dm2_genscan_chrX_23.188	92.78	97	7	0	21	117	7729	7825	3e-32	137
yak177	dm2_genscan_chr2L_19.311	92.23	103	5	1	28	127	630	528	3e-32	137
yak177	dm2_genscan_chrXh_1.10	90.83	109	10	0	19	127	87	195	3e-32	137
yak177	dm2_genscan_chr3R_01.12	87.5	128	6	1	9	136	1164	1281	3e-32	137
yak177	dm2_genscan_chrYh_1.3	88.06	134	12	1	6	139	83892	84021	3e-32	137
yak177	dm2_genscan_chr4_1.26	95.35	86	4	0	4	89	6245	6160	9e-33	139
yak177	dm2_genscan_chr3h_1.49	93.62	94	6	0	25	118	1310	1403	9e-33	139
yak177	dm2_genscan_chr4_1.51	92.86	98	7	0	5	102	6080	6177	9e-33	139
yak177	dm2_genscan_chr3L_23.153	92.16	102	8	0	40	141	10271	10170	9e-33	139
yak177	dm2_genscan_chr4_1.36	92.16	102	8	0	38	139	2203	2304	9e-33	139
yak177	dm2_genscan_chr2L_21.196	91.51	106	9	0	2	107	7173	7278	9e-33	139
yak177	dm2_genscan_chrX_23.52	90.91	110	10	0	32	141	1484	1375	9e-33	139
yak177	dm2_genscan_chr4_1.2	89.15	129	12	1	10	136	12869	12741	9e-33	139
yak177	dm2_genscan_chrX_09.135	87.94	141	15	1	1	141	3926	3788	9e-33	139
yak177	dm2_genscan_chrX_23.188	88.19	144	8	3	1	139	19999	19860	9e-33	139
yak177	dm2_genscan_chr3L_23.156	94.74	95	4	1	1	95	10647	10740	2e-33	141
yak177	dm2_genscan_chr3R_01.1	92.93	99	7	0	1	99	1698	1796	2e-33	141
yak177	dm2_genscan_chr2R_01.34	91.59	107	9	0	19	125	38561	38667	2e-33	141
yak177	dm2_genscan_chrU_5.11	91.6	119	8	2	3	120	4578	4461	2e-33	141
yak177	dm2_genscan_chr3h_3.6	89.92	119	12	0	23	141	80607	80489	2e-33	141
yak177	dm2_genscan_chr2L_23.34	90.24	123	6	2	1	123	16514	16398	2e-33	141
yak177	dm2_genscan_chr3h_1.46	94.57	92	5	0	1	92	23568	23659	6e-34	143
yak177	dm2_genscan_chr2h_1.10	93.75	96	6	0	1	96	4450	4355	6e-34	143
yak177	dm2_genscan_chr2h_1.4	93.75	96	6	0	1	96	28273	28178	6e-34	143
yak177	dm2_genscan_chr2R_01.9	93.75	96	6	0	1	96	14426	14521	6e-34	143
yak177	dm2_genscan_chr2R_01.3	93.75	96	6	0	1	96	28269	28174	6e-34	143
yak177	dm2_genscan_chr2L_21.322	93.75	96	6	0	32	127	5903	5808	6e-34	143
yak177	dm2_genscan_chr3R_01.28	93	100	7	0	42	141	7848	7947	6e-34	143
yak177	dm2_genscan_chr2L_23.37	93	100	7	0	42	141	37257	37158	6e-34	143
yak177	dm2_genscan_chr2L_21.187	92.38	105	4	1	37	141	5343	5243	6e-34	143
yak177	dm2_genscan_chr2R_01.46	91.67	108	9	0	34	141	83	190	6e-34	143
yak177	dm2_genscan_chr3R_01.160	91.67	108	9	0	34	141	1204	1311	6e-34	143
yak177	dm2_genscan_chr4_1.11	90.83	120	10	1	8	127	2774	2892	6e-34	143
yak177	dm2_genscan_chr3h_1.18	90.91	121	6	2	1	120	2775	2659	6e-34	143
yak177	dm2_genscan_chr4_1.7	88.89	126	7	1	16	141	3581	3699	6e-34	143
yak177	dm2_genscan_chr4_1.20	87.86	140	17	0	2	141	11294	11155	6e-34	143
yak177	dm2_genscan_chrU_5.9	87.59	145	14	1	1	141	114041	113897	6e-34	143
yak177	dm2_genscan_chr2R_01.34	96.47	85	3	0	1	85	58572	58656	1e-34	145
yak177	dm2_genscan_chr4_1.5	94.62	93	5	0	1	93	28717	28625	1e-34	145
yak177	dm2_genscan_chr2L_21.390	94.62	93	5	0	28	120	3703	3795	1e-34	145
yak177	dm2_genscan_chrX_25.17	94.62	93	5	0	49	141	1807	1715	1e-34	145
yak177	dm2_genscan_chrU_5.10	93.81	97	6	0	1	97	813	717	1e-34	145
yak177	dm2_genscan_chr3h_1.34	93.07	101	7	0	1	101	46899	46999	1e-34	145
yak177	dm2_genscan_chr4_1.41	93.33	105	6	1	10	114	3160	3057	1e-34	145
yak177	dm2_genscan_chr3L_23.137	91.74	109	9	0	33	141	4310	4418	1e-34	145
yak177	dm2_genscan_chr4_1.11	91.74	109	9	0	19	127	4527	4635	1e-34	145
yak177	dm2_genscan_chr3R_27.245	91.89	111	6	1	1	108	199	309	1e-34	145
yak177	dm2_genscan_chr3L_23.137	88.72	133	15	0	1	133	17999	18131	1e-34	145
yak177	dm2_genscan_chr4_1.35	87.94	141	17	0	1	141	1308	1448	1e-34	145
yak177	dm2_genscan_chr3L_19.346	86.99	146	11	1	4	141	1989	2134	1e-34	145
yak177	dm2_genscan_chr4_1.56	96.51	86	3	0	1	86	20033	19948	4e-35	147
yak177	dm2_genscan_chr3L_23.106	93.88	98	6	0	1	98	1073	976	4e-35	147
yak177	dm2_genscan_chr3h_3.11	93.14	102	7	0	40	141	210523	210422	4e-35	147
yak177	dm2_genscan_chrX_19.238	92.52	107	4	1	10	112	1638	1744	4e-35	147
yak177	dm2_genscan_chr4_1.7	92.73	110	7	1	32	141	5558	5666	4e-35	147
yak177	dm2_genscan_chrU_7.2	90.91	121	4	2	8	128	4317	4430	4e-35	147
yak177	dm2_genscan_chr2R_01.89	89.68	126	13	0	16	141	4330	4455	4e-35	147
yak177	dm2_genscan_chr3R_15.26	88.81	134	15	0	1	134	699	832	4e-35	147
yak177	dm2_genscan_chrX_21.308	90.3	134	11	2	1	132	436	569	4e-35	147
yak177	dm2_genscan_chr2R_01.42	88.65	141	9	2	4	141	788	924	4e-35	147
yak177	dm2_genscan_chr4_1.51	93.2	103	7	0	37	139	18916	19018	9e-36	149
yak177	dm2_genscan_chrX_25.37	91.89	111	9	0	17	127	5359	5249	9e-36	149
yak177	dm2_genscan_chr2L_21.389	91.89	111	9	0	31	141	854	744	9e-36	149
yak177	dm2_genscan_chr2h_1.2	91.45	117	7	1	1	117	3388	3275	9e-36	149
yak177	dm2_genscan_chr2R_01.1	91.45	117	7	1	1	117	3388	3275	9e-36	149
yak177	dm2_genscan_chr2R_01.19	90.76	119	11	0	1	119	27648	27530	9e-36	149
yak177	dm2_genscan_chr3L_23.139	90.32	124	8	1	1	124	504	385	9e-36	149
yak177	dm2_genscan_chr2L_23.22	90.55	127	11	1	1	127	894	769	9e-36	149
yak177	dm2_genscan_chr2R_01.51	94	100	6	0	1	100	998	899	2e-36	151
yak177	dm2_genscan_chr4_1.50	92.59	108	8	0	20	127	5594	5487	2e-36	151
yak177	dm2_genscan_chr2R_01.61	91.96	112	9	0	30	141	6081	5970	2e-36	151
yak177	dm2_genscan_chr4_1.23	90.63	128	11	1	14	141	2616	2490	2e-36	151
yak177	dm2_genscan_chr2L_21.313	89.39	132	14	0	10	141	13994	13863	2e-36	151
yak177	dm2_genscan_chrU_5.11	89.21	139	13	1	5	141	148422	148560	2e-36	151
yak177	dm2_genscan_chr2R_01.32	89.29	140	14	1	2	141	16045	15907	2e-36	151
yak177	dm2_genscan_chrX_23.26	92.04	113	9	0	1	113	2115	2227	6e-37	153
yak177	dm2_genscan_chr2h_1.4	92.11	114	5	1	3	112	34763	34876	6e-37	153
yak177	dm2_genscan_chr2R_01.3	92.11	114	5	1	3	112	34758	34871	6e-37	153
yak177	dm2_genscan_chr2h_1.61	89.05	137	15	0	4	140	659	523	6e-37	153
yak177	dm2_genscan_chr2h_1.10	88.65	141	16	0	1	141	17385	17245	6e-37	153
yak177	dm2_genscan_chr2R_01.9	88.65	141	16	0	1	141	1426	1566	6e-37	153
yak177	dm2_genscan_chr2L_23.24	88.65	141	16	0	1	141	18573	18713	6e-37	153
yak177	dm2_genscan_chrU_5.23	88.65	141	16	0	1	141	2367	2227	6e-37	153
yak177	dm2_genscan_chr3L_23.129	95.74	94	4	0	1	94	3529	3436	1e-37	155
yak177	dm2_genscan_chr4_1.23	90.08	131	9	1	1	127	1579	1709	1e-37	155
yak177	dm2_genscan_chr2L_21.182	89.86	138	13	1	4	141	1434	1298	1e-37	155
yak177	dm2_genscan_chr2L_21.325	88.36	146	12	1	1	141	2471	2326	1e-37	155
yak177	dm2_genscan_chr2R_01.34	94.95	99	5	0	38	136	54782	54880	4e-38	157
yak177	dm2_genscan_chr3h_1.24	94.17	103	6	0	39	141	37537	37639	4e-38	157
yak177	dm2_genscan_chr2h_1.54	90.55	127	12	0	1	127	37157	37031	4e-38	157
yak177	dm2_genscan_chr4_1.65	91.34	127	10	1	1	127	9966	9841	4e-38	157
yak177	dm2_genscan_chr3L_23.106	90.44	136	12	1	6	141	17864	17998	9e-39	159
yak177	dm2_genscan_chr2R_01.47	90.07	141	9	2	1	141	992	1127	9e-39	159
yak177	dm2_genscan_chr3L_23.161	92.92	113	8	0	29	141	1727	1839	2e-39	161
yak177	dm2_genscan_chrU_5.5	92.92	113	8	0	1	113	15120	15008	2e-39	161
yak177	dm2_genscan_chr3h_3.11	89.78	137	14	0	5	141	190583	190719	2e-39	161
yak177	dm2_genscan_chrU_1.41	89.36	141	15	0	1	141	2329	2189	2e-39	161
yak177	dm2_genscan_chr2R_01.33	89.73	146	10	2	1	141	853	998	2e-39	161
yak177	dm2_genscan_chr2L_21.315	93.81	113	5	1	29	141	4891	4781	6e-40	163
yak177	dm2_genscan_chr3L_01.10	92.98	114	8	0	3	116	2452	2565	6e-40	163
yak177	dm2_genscan_chr3R_01.35	92.37	118	9	0	8	125	1028	1145	6e-40	163
yak177	dm2_genscan_chr2h_1.13	90.77	130	12	0	12	141	22857	22986	6e-40	163
yak177	dm2_genscan_chr2R_01.13	90.77	130	12	0	12	141	22857	22986	6e-40	163
yak177	dm2_genscan_chr2h_1.32	90.84	131	8	1	1	127	18330	18200	6e-40	163
yak177	dm2_genscan_chr4_1.54	94.39	107	6	0	29	135	8784	8678	2e-40	165
yak177	dm2_genscan_chr2R_01.69	94.44	108	6	0	4	111	3501	3394	4e-41	167
yak177	dm2_genscan_chr3h_1.49	90.91	132	12	0	6	137	12638	12507	4e-41	167
yak177	dm2_genscan_chr2L_21.321	89.21	139	5	1	3	141	3392	3520	4e-41	167
yak177	dm2_genscan_chr3L_23.153	90	140	14	0	1	140	5547	5408	4e-41	167
yak177	dm2_genscan_chr2R_01.34	90.07	141	10	1	1	141	45527	45663	4e-41	167
yak177	dm2_genscan_chr3L_23.156	96.19	105	3	1	1	104	9527	9631	1e-41	168
yak177	dm2_genscan_chrU_5.53	92	125	10	0	1	125	24446	24570	1e-41	168
yak177	dm2_genscan_chrU_5.11	92	125	10	0	1	125	32113	32237	1e-41	168
yak177	dm2_genscan_chrU_3.43	92	125	10	0	1	125	15028	14904	1e-41	168
yak177	dm2_genscan_chrXh_1.22	90.78	141	12	1	1	141	12669	12530	1e-41	168
yak177	dm2_genscan_chrX_25.42	90.78	141	12	1	1	141	12669	12530	1e-41	168
yak177	dm2_genscan_chr2R_01.32	90.21	143	11	1	2	141	22588	22730	1e-41	168
yak177	dm2_genscan_chr4_1.34	93.22	118	8	0	1	118	890	1007	2e-42	170
yak177	dm2_genscan_chr4_1.5	92.25	129	8	1	1	127	31336	31208	2e-42	170
yak177	dm2_genscan_chr3h_1.3	91.04	134	12	0	1	134	36691	36558	2e-42	170
yak177	dm2_genscan_chr3h_1.71	90.58	138	13	0	1	138	1178	1315	2e-42	170
yak177	dm2_genscan_chr4_1.19	90.58	138	13	0	3	140	1054	917	2e-42	170
yak177	dm2_genscan_chr2L_21.317	95.33	107	5	0	1	107	600	706	6e-43	172
yak177	dm2_genscan_chrU_9.9	94.59	111	6	0	31	141	9993	10103	6e-43	172
yak177	dm2_genscan_chr3h_1.42	93.91	115	7	0	27	141	4948	5062	6e-43	172
yak177	dm2_genscan_chr2L_21.321	92.86	126	7	1	1	126	24846	24969	6e-43	172
yak177	dm2_genscan_chr2h_1.42	92.13	127	10	0	1	127	9292	9166	6e-43	172
yak177	dm2_genscan_chrX_23.131	91.11	135	12	0	5	139	8744	8878	6e-43	172
yak177	dm2_genscan_chr3h_1.6	91.91	136	10	1	6	141	11858	11724	2e-43	174
yak177	dm2_genscan_chr3L_23.168	91.91	136	10	1	6	141	11858	11724	2e-43	174
yak177	dm2_genscan_chr2L_21.396	91.43	140	11	1	1	139	11636	11497	2e-43	174
yak177	dm2_genscan_chr3h_3.11	91.73	133	11	0	9	141	208210	208342	4e-44	176
yak177	dm2_genscan_chr2h_1.13	90.78	141	13	0	1	141	10857	10997	4e-44	176
yak177	dm2_genscan_chr2R_01.13	90.78	141	13	0	1	141	10857	10997	4e-44	176
yak177	dm2_genscan_chr2L_01.11	90.78	141	13	0	1	141	2413	2273	4e-44	176
yak177	dm2_genscan_chr2L_21.319	92.37	131	6	1	1	127	2505	2375	1e-44	178
yak177	dm2_genscan_chr2L_21.179	91.49	141	10	1	1	141	7155	7017	1e-44	178
yak177	dm2_genscan_chr2L_21.196	94.12	119	7	0	23	141	3115	2997	3e-45	180
yak177	dm2_genscan_chrX_23.123	92.91	127	9	0	1	127	879	753	3e-45	180
yak177	dm2_genscan_chr2L_21.319	91.37	139	12	0	2	140	7606	7744	3e-45	180
yak177	dm2_genscan_chrX_25.14	91.49	141	9	1	1	138	1307	1447	3e-45	180
yak177	dm2_genscan_chr4_1.54	92.42	132	10	0	10	141	852	721	7e-46	182
yak177	dm2_genscan_chrXh_1.20	91.91	136	11	0	1	136	23052	22917	7e-46	182
yak177	dm2_genscan_chrX_25.40	91.91	136	11	0	1	136	23052	22917	7e-46	182
yak177	dm2_genscan_chr2L_21.315	94.87	117	6	0	25	141	7867	7751	2e-46	184
yak177	dm2_genscan_chrXh_1.9	93.65	126	8	0	16	141	1308	1183	4e-47	186
yak177	dm2_genscan_chr3R_27.250	93.65	126	8	0	9	134	4699	4824	4e-47	186
yak177	dm2_genscan_chr2L_21.175	92.54	134	10	0	8	141	152	285	4e-47	186
yak177	dm2_genscan_chr4_1.61	92.75	138	9	1	1	138	5697	5833	4e-47	186
yak177	dm2_genscan_chr3h_3.10	93.7	127	8	0	1	127	78149	78023	1e-47	188
yak177	dm2_genscan_chr2R_01.34	93.7	127	8	0	9	135	6550	6676	1e-47	188
yak177	dm2_genscan_chrYh_1.3	93.13	131	9	0	7	137	126183	126313	1e-47	188
yak177	dm2_genscan_chr2R_01.47	92.75	138	8	1	1	138	18764	18899	1e-47	188
yak177	dm2_genscan_chrX_25.35	92.65	136	10	0	1	136	19314	19449	3e-48	190
yak177	dm2_genscan_chrX_25.12	94.4	125	7	0	1	125	246	370	7e-49	192
yak177	dm2_genscan_chr3h_3.2	92.2	141	11	0	1	141	7178	7318	7e-49	192
yak177	dm2_genscan_chr3h_1.75	92.2	141	11	0	1	141	10105	10245	7e-49	192
yak177	dm2_genscan_chr2h_1.13	92.91	141	9	1	1	141	33725	33864	7e-49	192
yak177	dm2_genscan_chr2R_01.44	92.2	141	11	0	1	141	795	935	7e-49	192
yak177	dm2_genscan_chr2R_01.13	92.91	141	9	1	1	141	33725	33864	7e-49	192
yak177	dm2_genscan_chrX_21.205	96.49	114	4	0	1	114	37816	37929	2e-49	194
yak177	dm2_genscan_chr3h_1.37	93.28	134	9	0	7	140	21416	21283	2e-49	194
yak177	dm2_genscan_chrX_25.25	93.28	134	9	0	8	141	46314	46181	2e-49	194
yak177	dm2_genscan_chrXh_1.22	95.12	123	6	0	5	127	6822	6700	4e-50	196
yak177	dm2_genscan_chrX_25.42	95.12	123	6	0	5	127	6822	6700	4e-50	196
yak177	dm2_genscan_chr4_1.67	94.49	127	7	0	15	141	2648	2774	4e-50	196
yak177	dm2_genscan_chrX_23.111	95.16	124	6	0	1	124	8873	8996	1e-50	198
yak177	dm2_genscan_chr2L_21.321	92.91	141	10	0	1	141	28545	28685	3e-51	200
yak177	dm2_genscan_chr4_1.66	92.91	141	10	0	1	141	4746	4886	3e-51	200
yak177	dm2_genscan_chr4_1.7	92.91	141	10	0	1	141	11718	11578	3e-51	200
yak177	dm2_genscan_chrX_23.16	92.47	146	6	1	1	141	1764	1619	7e-52	202
yak177	dm2_genscan_chrXh_1.17	94.2	138	8	0	1	138	2953	2816	3e-54	210
yak177	dm2_genscan_chrX_25.37	94.2	138	8	0	1	138	10715	10578	3e-54	210
yak177	dm2_genscan_chr4_1.52	94.2	138	8	0	1	138	10163	10300	3e-54	210
yak177	dm2_genscan_chr2R_01.127	94.33	141	8	0	1	141	784	924	5e-56	216
yak177	dm2_genscan_chr3R_03.133	96.85	127	4	0	1	127	2228	2102	3e-57	220
yak177	dm2_genscan_chr2R_01.46	96.85	127	4	0	1	127	19962	19836	3e-57	220
yak177	dm2_genscan_chr3R_27.253	95.74	141	6	0	1	141	1592	1732	8e-61	232
yak177	dm2_genscan_chr2L_23.10	95.74	141	6	0	1	141	1135	995	8e-61	232

## Sheet: sim_utr
Query id	Subject id	% identity	alignment length	mismatches	gap openings	q. start	q. end	s. starts. ende-value			bit score
yak177	droSim1_genscan_chr3L_4.852	90	40	4	0	101	140	307	346	1e-05	48.1
yak177	droSim1_genscan_chrU_2.21	92.5	40	2	1	102	141	366	404	1e-05	48.1
yak177	droSim1_genscan_chr2R_1.73	90.7	43	4	0	1	43	547	589	2e-07	54
yak177	droSim1_genscan_chr3R_1.67	90.7	43	4	0	64	106	1734	1776	2e-07	54
yak177	droSim1_genscan_chr2L_5.136	90.7	43	4	0	94	136	715	673	2e-07	54
yak177	droSim1_genscan_chr2L_5.135	90.7	43	4	0	94	136	1526	1484	2e-07	54
yak177	droSim1_genscan_chr3R_1.517	87.27	55	7	0	87	141	502	556	2e-07	54
yak177	droSim1_genscan_chr3R_1.516	87.27	55	7	0	87	141	347	293	2e-07	54
yak177	droSim1_genscan_chr2L_4.799	93.02	43	3	0	91	133	1692	1650	9e-10	61.9
yak177	droSim1_genscan_chr3R_1.4	93.02	43	3	0	7	49	1887	1929	9e-10	61.9
yak177	droSim1_genscan_chr2L_5.136	91.49	47	4	0	95	141	337	383	9e-10	61.9
yak177	droSim1_genscan_chr2L_5.135	91.49	47	4	0	95	141	1148	1194	9e-10	61.9
yak177	droSim1_genscan_chrU_1.152	89.09	55	6	0	71	125	1279	1333	9e-10	61.9
yak177	droSim1_genscan_chr2h_random_1.129	87.3	63	8	0	32	94	598	536	9e-10	61.9
yak177	droSim1_genscan_chr2R_1.16	85.33	75	11	0	1	75	1926	2000	9e-10	61.9
yak177	droSim1_genscan_chr2L_5.162	95	40	2	0	9	48	505	544	2e-10	63.9
yak177	droSim1_genscan_chr2R_1.873	95	40	2	0	62	101	1947	1986	2e-10	63.9
yak177	droSim1_genscan_chr2R_1.872	95	40	2	0	62	101	1420	1381	2e-10	63.9
yak177	droSim1_genscan_chrX_4.110	95	40	2	0	82	121	43	82	2e-10	63.9
yak177	droSim1_genscan_chrU_2.21	95	40	2	0	23	62	296	335	2e-10	63.9
yak177	droSim1_genscan_chrU_1.120	95	40	2	0	102	141	80	119	2e-10	63.9
yak177	droSim1_genscan_chr2R_1.4	93.18	44	3	0	92	135	1425	1382	2e-10	63.9
yak177	droSim1_genscan_chr3R_1.65	92.31	52	3	1	9	60	1940	1990	2e-10	63.9
yak177	droSim1_genscan_chr2R_2.81	89.29	56	6	0	1	56	205	150	2e-10	63.9
yak177	droSim1_genscan_chr2R_2.80	89.29	56	6	0	1	56	1935	1880	2e-10	63.9
yak177	droSim1_genscan_chrX_4.196	87.5	64	8	0	2	65	71	8	2e-10	63.9
yak177	droSim1_genscan_chr4_1.33	88.24	68	7	1	13	80	682	616	2e-10	63.9
yak177	droSim1_genscan_chrX_3.191	90.57	53	5	0	38	90	533	481	6e-11	65.9
yak177	droSim1_genscan_chrX_4.197	87.69	65	8	0	1	65	1048	1112	6e-11	65.9
yak177	droSim1_genscan_chr2R_1.55	95.24	42	2	0	86	127	1443	1402	1e-11	67.9
yak177	droSim1_genscan_chr2R_1.667	92	50	4	0	2	51	811	762	1e-11	67.9
yak177	droSim1_genscan_chr3L_random_1.63	92	50	4	0	92	141	14	63	1e-11	67.9
yak177	droSim1_genscan_chr2R_1.70	86.75	83	6	2	62	141	1331	1411	1e-11	67.9
yak177	droSim1_genscan_chr3L_4.891	93.62	47	3	0	95	141	1215	1261	4e-12	69.9
yak177	droSim1_genscan_chr3L_4.891	93.62	47	3	0	95	141	1848	1894	4e-12	69.9
yak177	droSim1_genscan_chr3h_random_1.6	93.62	47	3	0	65	111	509	555	4e-12	69.9
yak177	droSim1_genscan_chr2h_random_1.120	93.62	47	3	0	90	136	1581	1627	4e-12	69.9
yak177	droSim1_genscan_chr2L_5.210	89.83	59	6	0	1	59	1241	1299	4e-12	69.9
yak177	droSim1_genscan_chr3L_1.3	91.53	59	4	1	1	59	352	409	4e-12	69.9
yak177	droSim1_genscan_chr4_1.49	88.89	63	7	0	62	124	1210	1272	4e-12	69.9
yak177	droSim1_genscan_chr4_1.2	89.39	66	5	1	3	68	1945	1882	4e-12	69.9
yak177	droSim1_genscan_chr3L_2.89	88.73	71	7	1	26	96	45	114	4e-12	69.9
yak177	droSim1_genscan_chr3L_2.88	88.73	71	7	1	26	96	1440	1509	4e-12	69.9
yak177	droSim1_genscan_chr2h_random_1.32	85.54	83	12	0	15	97	1922	1840	4e-12	69.9
yak177	droSim1_genscan_chr3R_4.712	95.45	44	2	0	1	44	1558	1601	9e-13	71.9
yak177	droSim1_genscan_chr2R_1.453	95.45	44	2	0	54	97	643	600	9e-13	71.9
yak177	droSim1_genscan_chr3L_2.726	93.75	48	3	0	94	141	1817	1770	9e-13	71.9
yak177	droSim1_genscan_chr3L_2.725	93.75	48	3	0	94	141	616	569	9e-13	71.9
yak177	droSim1_genscan_chr2L_5.135	92.31	52	4	0	90	141	547	496	9e-13	71.9
yak177	droSim1_genscan_chr2L_5.173	92.31	52	4	0	90	141	562	511	9e-13	71.9
yak177	droSim1_genscan_chr2L_5.134	92.31	52	4	0	90	141	234	285	9e-13	71.9
yak177	droSim1_genscan_chr2h_random_1.57	88.24	68	8	0	1	68	889	822	9e-13	71.9
yak177	droSim1_genscan_chr2R_1.48	86.59	82	3	2	21	102	249	176	9e-13	71.9
yak177	droSim1_genscan_chr3L_3.128	97.56	41	1	0	1	41	641	681	2e-13	73.8
yak177	droSim1_genscan_chr3R_1.22	95.56	45	2	0	73	117	1242	1286	2e-13	73.8
yak177	droSim1_genscan_chr3R_1.21	95.56	45	2	0	73	117	1493	1449	2e-13	73.8
yak177	droSim1_genscan_chrX_4.134	93.88	49	3	0	93	141	275	227	2e-13	73.8
yak177	droSim1_genscan_chrX_4.133	93.88	49	3	0	93	141	454	502	2e-13	73.8
yak177	droSim1_genscan_chr3R_1.424	92.45	53	4	0	4	56	1892	1840	2e-13	73.8
yak177	droSim1_genscan_chrX_4.195	89.23	65	7	0	9	73	348	284	2e-13	73.8
yak177	droSim1_genscan_chr3R_1.443	88.41	69	8	0	73	141	1756	1688	2e-13	73.8
yak177	droSim1_genscan_chr2R_2.227	88.41	69	8	0	13	81	518	586	2e-13	73.8
yak177	droSim1_genscan_chr3L_5.240	84.44	90	6	1	1	90	707	626	2e-13	73.8
yak177	droSim1_genscan_chr2R_1.769	82.54	126	18	1	20	141	424	299	2e-13	73.8
yak177	droSim1_genscan_chr3R_1.79	97.62	42	1	0	62	103	1750	1791	6e-14	75.8
yak177	droSim1_genscan_chr3R_1.78	97.62	42	1	0	62	103	44	85	6e-14	75.8
yak177	droSim1_genscan_chrX_3.754	92.59	54	4	0	88	141	164	217	6e-14	75.8
yak177	droSim1_genscan_chr3L_2.787	91.38	58	5	0	1	58	1521	1464	6e-14	75.8
yak177	droSim1_genscan_chr4_1.52	90.32	62	6	0	1	62	625	564	6e-14	75.8
yak177	droSim1_genscan_chr3h_random_1.40	84.31	102	16	0	40	141	260	159	6e-14	75.8
yak177	droSim1_genscan_chr2R_random_1.12	95.74	47	2	0	20	66	1914	1960	2e-14	77.8
yak177	droSim1_genscan_chr3L_5.149	95.74	47	2	0	35	81	1997	1951	2e-14	77.8
yak177	droSim1_genscan_chr3L_5.148	95.74	47	2	0	35	81	396	350	2e-14	77.8
yak177	droSim1_genscan_chr2L_4.799	95.74	47	2	0	37	83	1760	1714	2e-14	77.8
yak177	droSim1_genscan_chr3R_2.857	94.12	51	3	0	7	57	1205	1255	2e-14	77.8
yak177	droSim1_genscan_chr4_1.59	87.34	79	10	0	35	113	147	225	2e-14	77.8
yak177	droSim1_genscan_chr3L_4.996	95.83	48	2	0	94	141	1573	1526	4e-15	79.8
yak177	droSim1_genscan_chr3L_4.995	95.83	48	2	0	94	141	1263	1310	4e-15	79.8
yak177	droSim1_genscan_chr2L_5.162	94.23	52	3	0	82	133	582	633	4e-15	79.8
yak177	droSim1_genscan_chr4_1.37	94.23	52	3	0	1	52	685	634	4e-15	79.8
yak177	droSim1_genscan_chr4_1.36	94.23	52	3	0	1	52	1655	1604	4e-15	79.8
yak177	droSim1_genscan_chrX_4.94	94.23	52	3	0	90	141	384	333	4e-15	79.8
yak177	droSim1_genscan_chr3R_1.517	92.86	56	4	0	1	56	448	503	4e-15	79.8
yak177	droSim1_genscan_chr3R_1.516	92.86	56	4	0	1	56	401	346	4e-15	79.8
yak177	droSim1_genscan_chr2L_5.125	92.86	56	4	0	1	56	644	589	4e-15	79.8
yak177	droSim1_genscan_chr2L_5.136	90.63	64	6	0	8	71	235	298	4e-15	79.8
yak177	droSim1_genscan_chr2L_5.135	90.63	64	6	0	8	71	1046	1109	4e-15	79.8
yak177	droSim1_genscan_chr4_1.50	100	41	0	0	84	124	1536	1496	1e-15	81.8
yak177	droSim1_genscan_chr3L_4.891	97.78	45	1	0	1	45	1147	1191	1e-15	81.8
yak177	droSim1_genscan_chr4_1.3	92.98	57	4	0	84	140	1255	1311	1e-15	81.8
yak177	droSim1_genscan_chr2L_5.168	91.8	61	5	0	53	113	368	428	1e-15	81.8
yak177	droSim1_genscan_chr2L_5.208	91.3	69	5	1	1	69	735	668	1e-15	81.8
yak177	droSim1_genscan_chr3L_4.535	86.14	101	13	1	8	108	1943	1844	1e-15	81.8
yak177	droSim1_genscan_chr3R_2.145	85.19	108	14	1	34	141	374	269	1e-15	81.8
yak177	droSim1_genscan_chr3R_2.144	85.19	108	14	1	34	141	431	536	1e-15	81.8
yak177	droSim1_genscan_chr3L_5.356	83.74	123	7	3	1	123	1256	1365	1e-15	81.8
yak177	droSim1_genscan_chr2h_random_1.157	96	50	2	0	90	139	1945	1994	2e-16	83.8
yak177	droSim1_genscan_chrX_4.96	93.1	58	4	0	1	58	349	406	2e-16	83.8
yak177	droSim1_genscan_chr2L_5.140	90	70	7	0	69	138	187	256	2e-16	83.8
yak177	droSim1_genscan_chr3h_random_1.20	88.46	78	9	0	9	86	745	822	2e-16	83.8
yak177	droSim1_genscan_chr3R_1.724	89.74	78	7	1	30	107	1626	1702	2e-16	83.8
yak177	droSim1_genscan_chr3R_1.66	88.37	86	9	1	9	94	1576	1492	2e-16	83.8
yak177	droSim1_genscan_chrX_2.315	86.67	90	12	0	38	127	1371	1282	2e-16	83.8
yak177	droSim1_genscan_chrX_2.314	86.67	90	12	0	38	127	666	577	2e-16	83.8
yak177	droSim1_genscan_chrU_2.25	86.67	90	12	0	1	90	1771	1860	2e-16	83.8
yak177	droSim1_genscan_chr3L_1.2	85.05	107	12	1	39	141	1725	1619	2e-16	83.8
yak177	droSim1_genscan_chrU_1.119	85.98	107	10	2	40	141	1375	1481	2e-16	83.8
yak177	droSim1_genscan_chr3L_4.975	97.87	47	1	0	49	95	515	469	6e-17	85.7
yak177	droSim1_genscan_chr2R_1.667	97.87	47	1	0	67	113	757	711	6e-17	85.7
yak177	droSim1_genscan_chr2L_4.374	96.08	51	2	0	1	51	881	831	6e-17	85.7
yak177	droSim1_genscan_chrX_random_1.257	96.08	51	2	0	1	51	1504	1554	6e-17	85.7
yak177	droSim1_genscan_chrX_4.115	96.08	51	2	0	1	51	189	139	6e-17	85.7
yak177	droSim1_genscan_chrX_3.539	96.08	51	2	0	7	57	1257	1307	6e-17	85.7
yak177	droSim1_genscan_chrX_2.358	96.08	51	2	0	7	57	1198	1248	6e-17	85.7
yak177	droSim1_genscan_chr3R_1.39	89.33	75	8	0	1	75	170	244	6e-17	85.7
yak177	droSim1_genscan_chr3R_1.38	89.33	75	8	0	1	75	1293	1367	6e-17	85.7
yak177	droSim1_genscan_chr3L_4.840	88.76	89	6	2	39	127	1879	1963	6e-17	85.7
yak177	droSim1_genscan_chr2L_5.131	85.29	102	9	1	4	105	1483	1388	6e-17	85.7
yak177	droSim1_genscan_chr3R_1.60	94.64	56	3	0	85	140	768	713	2e-17	87.7
yak177	droSim1_genscan_chr2L_5.208	94.64	56	3	0	1	56	1128	1183	2e-17	87.7
yak177	droSim1_genscan_chr3L_5.172	93.33	60	4	0	1	60	627	568	2e-17	87.7
yak177	droSim1_genscan_chr2h_random_1.76	90.28	72	7	0	70	141	1453	1524	2e-17	87.7
yak177	droSim1_genscan_chr2R_random_1.103	100	45	0	0	5	49	387	343	4e-18	89.7
yak177	droSim1_genscan_chr2L_4.374	100	45	0	0	82	126	809	765	4e-18	89.7
yak177	droSim1_genscan_chr2R_2.254	94.74	57	3	0	1	57	975	919	4e-18	89.7
yak177	droSim1_genscan_chr2L_5.196	83.72	129	16	1	18	141	1493	1621	4e-18	89.7
yak177	droSim1_genscan_chrX_3.784	93.55	62	4	0	49	110	487	548	1e-18	91.7
yak177	droSim1_genscan_chr3R_1.203	90.54	74	7	0	1	74	384	311	1e-18	91.7
yak177	droSim1_genscan_chr3R_1.202	90.54	74	7	0	1	74	262	335	1e-18	91.7
yak177	droSim1_genscan_chr3L_2.89	92.54	67	5	0	13	79	1520	1586	3e-19	93.7
yak177	droSim1_genscan_chr2h_random_1.25	91.55	71	6	0	57	127	1104	1174	3e-19	93.7
yak177	droSim1_genscan_chr2L_5.160	88.51	87	10	0	5	91	1261	1347	3e-19	93.7
yak177	droSim1_genscan_chr2L_5.159	88.51	87	10	0	5	91	490	576	3e-19	93.7
yak177	droSim1_genscan_chr2R_1.15	89.01	91	9	1	1	91	1048	1137	3e-19	93.7
yak177	droSim1_genscan_chr3L_1.4	96.43	56	2	0	1	56	398	343	7e-20	95.6
yak177	droSim1_genscan_chr3h_random_1.21	93.85	65	4	0	1	65	364	428	2e-20	97.6
yak177	droSim1_genscan_chr2L_5.199	89.25	93	9	1	49	141	160	251	2e-20	97.6
yak177	droSim1_genscan_chr2R_random_1.10	92.96	71	5	0	57	127	375	445	1e-21	101
yak177	droSim1_genscan_chr4_1.37	92.96	71	5	0	71	141	633	563	1e-21	101
yak177	droSim1_genscan_chr4_1.36	92.96	71	5	0	71	141	1603	1533	1e-21	101
yak177	droSim1_genscan_chr3L_4.507	90.36	83	8	0	48	130	606	688	1e-21	101
yak177	droSim1_genscan_chrX_2.76	89.66	87	9	0	15	101	1921	1835	1e-21	101
yak177	droSim1_genscan_chr2h_random_1.51	89.01	91	10	0	10	100	1605	1515	1e-21	101
yak177	droSim1_genscan_chr2R_1.47	85	120	5	2	1	107	1258	1139	1e-21	101
yak177	droSim1_genscan_chr4_1.59	96.67	60	2	0	1	60	101	42	3e-22	103
yak177	droSim1_genscan_chr2h_random_1.35	90.48	84	8	0	19	102	538	621	3e-22	103
yak177	droSim1_genscan_chrX_4.163	86.96	115	13	1	9	121	1188	1302	3e-22	103
yak177	droSim1_genscan_chr3L_4.502	94.2	69	4	0	1	69	707	639	7e-23	105
yak177	droSim1_genscan_chrX_3.747	83.55	152	14	2	1	141	1777	1626	7e-23	105
yak177	droSim1_genscan_chrX_1.337	96.77	62	2	0	1	62	702	763	2e-23	107
yak177	droSim1_genscan_chrX_1.336	96.77	62	2	0	1	62	1077	1138	2e-23	107
yak177	droSim1_genscan_chrX_1.336	96.77	62	2	0	1	62	1833	1894	2e-23	107
yak177	droSim1_genscan_chr2L_5.214	90	90	9	0	49	138	1484	1573	2e-23	107
yak177	droSim1_genscan_chrU_1.103	88.78	98	11	0	1	98	1650	1553	2e-23	107
yak177	droSim1_genscan_chr2L_4.433	84.4	141	11	2	1	141	1205	1334	2e-23	107
yak177	droSim1_genscan_chrX_3.395	96.83	63	2	0	79	141	1702	1764	4e-24	109
yak177	droSim1_genscan_chr2L_2.826	92.41	79	6	0	1	79	349	427	4e-24	109
yak177	droSim1_genscan_chr2R_random_1.70	89.9	99	9	1	25	123	600	503	4e-24	109
yak177	droSim1_genscan_chr3R_5.55	87.85	107	13	0	1	107	1623	1729	4e-24	109
yak177	droSim1_genscan_chrU_1.68	87.85	107	13	0	13	119	1428	1534	4e-24	109
yak177	droSim1_genscan_chr2h_random_1.157	94.44	72	4	0	1	72	1871	1942	1e-24	111
yak177	droSim1_genscan_chr2L_5.145	93.42	76	5	0	24	99	1520	1595	1e-24	111
yak177	droSim1_genscan_chr2L_5.210	92.5	80	6	0	62	141	1314	1393	1e-24	111
yak177	droSim1_genscan_chrX_3.754	92.05	88	6	1	1	88	14	100	1e-24	111
yak177	droSim1_genscan_chr2L_4.99	90.22	92	9	0	1	92	919	828	1e-24	111
yak177	droSim1_genscan_chr2h_random_1.112	87.96	108	13	0	1	108	1516	1409	1e-24	111
yak177	droSim1_genscan_chrU_1.152	87.5	112	14	0	26	137	1503	1614	1e-24	111
yak177	droSim1_genscan_chr2L_5.84	98.36	61	1	0	57	117	2000	1940	3e-25	113
yak177	droSim1_genscan_chr3L_2.726	94.52	73	4	0	1	73	1904	1832	3e-25	113
yak177	droSim1_genscan_chr3L_2.725	94.52	73	4	0	1	73	703	631	3e-25	113
yak177	droSim1_genscan_chrXh_random_1.4	91.76	85	7	0	12	96	1123	1207	3e-25	113
yak177	droSim1_genscan_chr4_1.28	86.78	121	16	0	16	136	135	255	3e-25	113
yak177	droSim1_genscan_chr3L_4.1029	87.2	125	15	1	18	141	1442	1318	3e-25	113
yak177	droSim1_genscan_chrU_1.62	95.71	70	3	0	72	141	1305	1374	7e-26	115
yak177	droSim1_genscan_chr2h_random_1.17	90.43	94	9	0	4	97	815	908	7e-26	115
yak177	droSim1_genscan_chr2R_1.834	89.19	111	7	2	19	127	1555	1448	7e-26	115
yak177	droSim1_genscan_chrU_1.42	95.77	71	3	0	2	72	1314	1384	2e-26	117
yak177	droSim1_genscan_chrU_1.92	94.67	75	4	0	1	75	1153	1227	2e-26	117
yak177	droSim1_genscan_chr3L_5.373	92.77	83	6	0	16	98	530	448	2e-26	117
yak177	droSim1_genscan_chr2L_3.677	91.95	87	7	0	41	127	90	4	2e-26	117
yak177	droSim1_genscan_chrX_3.395	97.06	68	2	0	1	68	1632	1699	5e-27	119
yak177	droSim1_genscan_chrX_3.254	95.83	72	3	0	1	72	1184	1255	5e-27	119
yak177	droSim1_genscan_chrX_3.253	95.83	72	3	0	1	72	1865	1794	5e-27	119
yak177	droSim1_genscan_chrU_1.61	93.75	80	5	0	1	80	1376	1297	5e-27	119
yak177	droSim1_genscan_chr2h_random_1.46	93.75	80	5	0	1	80	147	68	5e-27	119
yak177	droSim1_genscan_chr3R_1.67	88.7	115	11	1	29	141	35	149	5e-27	119
yak177	droSim1_genscan_chr2L_2.832	87.5	128	15	1	1	127	1385	1258	5e-27	119
yak177	droSim1_genscan_chrX_3.706	94.81	77	4	0	4	80	1	77	1e-27	121
yak177	droSim1_genscan_chrX_random_2.57	92.94	85	6	0	43	127	1776	1692	1e-27	121
yak177	droSim1_genscan_chr3L_4.837	90.65	107	9	1	36	141	681	787	7e-29	125
yak177	droSim1_genscan_chr2h_random_1.45	95	80	4	0	1	80	1143	1222	2e-29	127
yak177	droSim1_genscan_chrU_3.369	95	80	4	0	1	80	115	36	2e-29	127
yak177	droSim1_genscan_chrU_1.67	95	80	4	0	1	80	1788	1867	2e-29	127
yak177	droSim1_genscan_chr2R_1.6	91.75	97	8	0	17	113	2000	1904	5e-30	129
yak177	droSim1_genscan_chrX_4.200	89.47	114	12	0	28	141	385	498	1e-30	131
yak177	droSim1_genscan_chrU_1.66	96.2	79	3	0	1	79	469	547	3e-31	133
yak177	droSim1_genscan_chr2L_1.850	88.19	127	15	0	1	127	619	745	3e-31	133
yak177	droSim1_genscan_chr2h_random_1.142	96.25	80	3	0	1	80	115	36	8e-32	135
yak177	droSim1_genscan_chr2h_random_1.128	96.25	80	3	0	1	80	1198	1277	8e-32	135
yak177	droSim1_genscan_chr3R_2.21	96.25	80	3	0	1	80	172	93	8e-32	135
yak177	droSim1_genscan_chrU_1.61	96.25	80	3	0	1	80	115	36	8e-32	135
yak177	droSim1_genscan_chr3R_1.35	91.35	104	9	0	20	123	1874	1771	8e-32	135
yak177	droSim1_genscan_chr4_1.19	90	120	11	1	1	120	704	586	8e-32	135
yak177	droSim1_genscan_chr2R_1.73	90.16	122	3	3	1	122	936	824	8e-32	135
yak177	droSim1_genscan_chr3h_random_1.30	87.59	137	13	1	9	141	869	733	8e-32	135
yak177	droSim1_genscan_chr3h_random_1.18	86.9	145	15	1	1	141	1086	1230	8e-32	135
yak177	droSim1_genscan_chr2h_random_1.148	95.51	89	3	1	1	88	913	825	2e-32	137
yak177	droSim1_genscan_chrX_4.41	88.8	125	14	0	1	125	1439	1563	2e-32	137
yak177	droSim1_genscan_chr2R_1.39	87.97	133	16	0	9	141	1868	2000	2e-32	137
yak177	droSim1_genscan_chrX_random_1.522	97.44	78	2	0	1	78	797	720	5e-33	139
yak177	droSim1_genscan_chr2L_4.195	94.44	90	5	0	9	98	1739	1650	5e-33	139
yak177	droSim1_genscan_chr2h_random_1.33	93.62	94	6	0	34	127	1931	1838	5e-33	139
yak177	droSim1_genscan_chr3L_4.973	93.62	94	6	0	1	94	1547	1640	5e-33	139
yak177	droSim1_genscan_chr2h_random_1.65	89.47	133	10	2	9	141	922	794	1e-33	141
yak177	droSim1_genscan_chrX_4.155	89.63	135	12	2	1	134	1119	1252	1e-33	141
yak177	droSim1_genscan_chr2L_5.74	87.77	139	17	0	1	139	1538	1676	1e-33	141
yak177	droSim1_genscan_chrX_1.11	87.77	139	17	0	3	141	66	204	1e-33	141
yak177	droSim1_genscan_chr4_1.51	93.75	96	6	0	5	100	659	564	3e-34	143
yak177	droSim1_genscan_chrX_1.6	90.6	117	11	0	1	117	660	776	8e-35	145
yak177	droSim1_genscan_chr2h_random_1.25	95.56	90	4	0	38	127	175	264	2e-35	147
yak177	droSim1_genscan_chrX_3.375	94.68	94	5	0	24	117	1355	1262	2e-35	147
yak177	droSim1_genscan_chrX_1.1	94.68	94	5	0	1	94	1131	1224	2e-35	147
yak177	droSim1_genscan_chr2R_1.135	89.23	130	14	0	12	141	453	324	2e-35	147
yak177	droSim1_genscan_chr3L_5.354	87.23	141	8	1	1	141	111	241	2e-35	147
yak177	droSim1_genscan_chr2L_4.707	95.79	95	3	1	1	95	142	49	5e-36	149
yak177	droSim1_genscan_chr2R_1.5	91.89	111	9	0	3	113	1549	1659	5e-36	149
yak177	droSim1_genscan_chrX_1.55	95.65	92	4	0	1	92	689	780	1e-36	151
yak177	droSim1_genscan_chrX_1.54	95.65	92	4	0	1	92	1487	1578	1e-36	151
yak177	droSim1_genscan_chr3L_4.949	89.71	136	13	1	6	140	1582	1717	1e-36	151
yak177	droSim1_genscan_chr3L_5.246	89.29	140	9	2	1	140	1168	1301	1e-36	151
yak177	droSim1_genscan_chr3L_5.245	89.29	140	9	2	1	140	1826	1693	1e-36	151
yak177	droSim1_genscan_chrU_3.231	89.29	140	13	1	1	140	1039	1176	3e-37	153
yak177	droSim1_genscan_chr2h_random_1.159	89.36	141	14	1	1	141	1798	1937	3e-37	153
yak177	droSim1_genscan_chr3R_1.7	94.29	105	4	1	23	127	241	139	8e-38	155
yak177	droSim1_genscan_chr2L_5.198	92.73	110	8	0	24	133	207	98	8e-38	155
yak177	droSim1_genscan_chr3R_1.509	92.62	122	7	2	21	141	1831	1951	8e-38	155
yak177	droSim1_genscan_chrU_3.118	88.65	141	10	1	5	139	394	254	8e-38	155
yak177	droSim1_genscan_chrU_3.259	97.7	87	2	0	5	91	1883	1797	2e-38	157
yak177	droSim1_genscan_chrX_random_2.53	95.83	96	4	0	9	104	883	788	5e-39	159
yak177	droSim1_genscan_chr3R_1.5	89.29	140	15	0	2	141	1546	1407	5e-39	159
yak177	droSim1_genscan_chr2h_random_1.28	90.07	141	13	1	1	141	83	222	1e-39	161
yak177	droSim1_genscan_chrU_1.72	90.07	141	13	1	1	141	485	346	1e-39	161
yak177	droSim1_genscan_chr2L_random_1.81	95.92	98	4	0	3	100	374	471	3e-40	163
yak177	droSim1_genscan_chr3L_5.360	91.34	127	7	1	1	123	508	634	3e-40	163
yak177	droSim1_genscan_chr3R_2.433	91.87	123	10	0	19	141	1192	1314	9e-41	165
yak177	droSim1_genscan_chr2R_2.195	96.19	105	3	1	1	105	1756	1859	5e-42	168
yak177	droSim1_genscan_chrX_4.89	93.81	113	7	0	1	113	1692	1580	5e-42	168
yak177	droSim1_genscan_chrX_4.88	93.81	113	7	0	1	113	1387	1499	5e-42	168
yak177	droSim1_genscan_chrX_3.246	93.16	117	8	0	25	141	25	141	5e-42	168
yak177	droSim1_genscan_chrU_3.351	91.24	137	11	1	1	137	699	564	5e-42	168
yak177	droSim1_genscan_chr2h_random_1.75	91.49	141	9	2	1	141	1635	1498	1e-42	170
yak177	droSim1_genscan_chrX_random_1.496	93.28	119	8	0	21	139	152	34	3e-43	172
yak177	droSim1_genscan_chrU_3.272	90.78	141	13	0	1	141	256	116	2e-44	176
yak177	droSim1_genscan_chr2R_1.80	90.85	142	9	1	1	138	277	418	2e-44	176
yak177	droSim1_genscan_chr3R_1.458	94.78	115	6	0	3	117	172	286	1e-45	180
yak177	droSim1_genscan_chr2h_random_1.40	91.85	135	11	0	7	141	1546	1680	1e-45	180
yak177	droSim1_genscan_chrX_4.210	97.12	104	3	0	1	104	210	313	4e-46	182
yak177	droSim1_genscan_chrX_4.209	97.12	104	3	0	1	104	1408	1511	4e-46	182
yak177	droSim1_genscan_chr2h_random_1.4	93.75	128	7	1	1	127	1443	1316	4e-46	182
yak177	droSim1_genscan_chr3L_4.971	93.65	126	4	1	20	141	1104	1229	9e-47	184
yak177	droSim1_genscan_chr2R_random_1.8	91.49	141	12	0	1	141	1205	1345	9e-47	184
yak177	droSim1_genscan_chr3R_1.60	94.44	126	6	1	2	127	1086	1210	2e-47	186
yak177	droSim1_genscan_chr3R_1.59	94.44	126	6	1	2	127	314	438	2e-47	186
yak177	droSim1_genscan_chrX_3.535	93.8	129	6	1	1	127	1756	1884	2e-47	186
yak177	droSim1_genscan_chrX_3.534	93.8	129	6	1	1	127	206	334	2e-47	186
yak177	droSim1_genscan_chrU_2.112	93.13	131	5	1	1	127	245	375	2e-47	186
yak177	droSim1_genscan_chrU_2.111	93.13	131	5	1	1	127	1746	1876	2e-47	186
yak177	droSim1_genscan_chr4_1.56	93.23	133	7	1	1	133	1201	1331	2e-47	186
yak177	droSim1_genscan_chr2h_random_1.141	94.4	125	7	0	3	127	53	177	4e-49	192
yak177	droSim1_genscan_chr2L_5.178	92.91	141	9	1	1	141	725	586	4e-49	192
yak177	droSim1_genscan_chr2L_5.83	97.27	110	3	0	8	117	656	547	1e-49	194
yak177	droSim1_genscan_chr2R_1.376	95.9	122	4	1	1	121	2	123	1e-49	194
yak177	droSim1_genscan_chr2L_5.163	93.38	136	9	0	1	136	1840	1705	6e-51	198
yak177	droSim1_genscan_chr2L_5.162	93.38	136	9	0	1	136	1573	1708	6e-51	198
yak177	droSim1_genscan_chrX_3.776	92.91	141	10	0	1	141	1091	1231	2e-51	200
yak177	droSim1_genscan_chr2R_1.180	93.1	145	6	1	1	141	605	461	3e-53	206
yak177	droSim1_genscan_chr3L_4.839	93.62	141	9	0	1	141	647	787	6e-54	208
yak177	droSim1_genscan_chr2R_1.37	93.62	141	9	0	1	141	1238	1378	6e-54	208
yak177	droSim1_genscan_chr2R_1.36	93.62	141	9	0	1	141	1981	1841	6e-54	208
yak177	droSim1_genscan_chrX_4.68	96.3	135	4	1	1	135	1586	1453	2e-57	220
yak177	droSim1_genscan_chr3L_4.852	95.04	141	7	0	1	141	647	787	1e-58	224
yak177	droSim1_genscan_chrU_2.150	97.18	142	3	1	1	141	1762	1903	5e-64	242

## Sheet: sim_intron
Query id	Subject id	% identity	alignment length	mismatches	gap openings	q. start	q. end	s. starts. ende-value			bit score
yak177	droSim1_genscan_chr2h_random_1.65	87.5	48	6	0	1	48	113732	113779	3e-05	48.1
yak177	droSim1_genscan_chr4_1.6	86.54	52	7	0	4	55	4012	4063	3e-05	48.1
yak177	droSim1_genscan_chr4_1.60	88.46	52	0	2	38	83	10858	10909	3e-05	48.1
yak177	droSim1_genscan_chrX_4.205	90.24	41	4	0	101	141	12370	12330	7e-06	50.1
yak177	droSim1_genscan_chr2R_1.2	88.89	45	5	0	97	141	20803	20759	7e-06	50.1
yak177	droSim1_genscan_chrX_4.202	89.8	49	4	1	32	80	3635	3682	7e-06	50.1
yak177	droSim1_genscan_chr3h_random_1.19	87.76	49	6	0	48	96	37535	37583	7e-06	50.1
yak177	droSim1_genscan_chr3h_random_1.19	85.25	61	9	0	41	101	37348	37408	7e-06	50.1
yak177	droSim1_genscan_chr4_1.43	90.48	42	4	0	5	46	11048	11089	2e-06	52
yak177	droSim1_genscan_chr2L_5.194	89.13	46	5	0	68	113	4645	4600	2e-06	52
yak177	droSim1_genscan_chr4_random_1.3	88	50	6	0	92	141	1653	1702	2e-06	52
yak177	droSim1_genscan_chr3R_1.67	88	50	6	0	92	141	8696	8647	2e-06	52
yak177	droSim1_genscan_chr2h_random_1.68	87.04	54	7	0	2	55	12333	12280	2e-06	52
yak177	droSim1_genscan_chrU_1.162	87.04	54	7	0	83	136	10242	10189	2e-06	52
yak177	droSim1_genscan_chr3R_1.23	86.21	58	8	0	7	64	5188	5245	2e-06	52
yak177	droSim1_genscan_chr2L_5.158	89.39	66	4	3	62	126	17113	17176	2e-06	52
yak177	droSim1_genscan_chr3L_5.361	90.7	43	4	0	7	49	10493	10451	5e-07	54
yak177	droSim1_genscan_chr4_1.28	89.36	47	5	0	1	47	4295	4249	5e-07	54
yak177	droSim1_genscan_chr4_random_1.3	90	50	3	1	75	124	4094	4141	5e-07	54
yak177	droSim1_genscan_chr2R_random_1.10	88.24	51	6	0	90	140	13518	13468	5e-07	54
yak177	droSim1_genscan_chr2L_5.136	84.51	71	11	0	67	137	1902	1972	5e-07	54
yak177	droSim1_genscan_chr4_1.56	82.11	95	17	0	32	126	6428	6522	5e-07	54
yak177	droSim1_genscan_chrX_1.86	88.46	52	6	0	7	58	5100	5151	1e-07	56
yak177	droSim1_genscan_chr3L_random_1.62	89.09	55	4	1	62	116	490	438	1e-07	56
yak177	droSim1_genscan_chr3h_random_1.19	91.11	45	4	0	9	53	34020	34064	3e-08	58
yak177	droSim1_genscan_chr2R_1.35	89.8	49	5	0	92	140	5165	5117	3e-08	58
yak177	droSim1_genscan_chr3h_random_1.19	89.8	49	5	0	93	141	69845	69797	3e-08	58
yak177	droSim1_genscan_chr3L_5.361	90.2	51	2	1	63	113	10446	10399	3e-08	58
yak177	droSim1_genscan_chr3h_random_1.41	83.53	85	14	0	14	98	29420	29504	3e-08	58
yak177	droSim1_genscan_chr4_1.43	92.86	42	3	0	100	141	17057	17016	7e-09	60
yak177	droSim1_genscan_chr2h_random_1.65	91.84	49	2	1	76	124	111695	111741	7e-09	60
yak177	droSim1_genscan_chrU_2.161	90	50	5	0	92	141	1034	985	7e-09	60
yak177	droSim1_genscan_chr3L_5.359	90	50	5	0	19	68	198	247	7e-09	60
yak177	droSim1_genscan_chr3L_5.362	88.89	54	6	0	86	139	684	631	7e-09	60
yak177	droSim1_genscan_chr2L_5.155	84.81	79	8	1	19	93	14637	14715	7e-09	60
yak177	droSim1_genscan_chrU_3.215	91.49	47	4	0	95	141	1154	1108	2e-09	61.9
yak177	droSim1_genscan_chr4_1.2	91.49	47	4	0	95	141	49993	49947	2e-09	61.9
yak177	droSim1_genscan_chr3L_5.357	90.2	51	5	0	91	141	8094	8144	2e-09	61.9
yak177	droSim1_genscan_chr2L_5.158	92.16	51	3	1	78	127	1542	1592	2e-09	61.9
yak177	droSim1_genscan_chr2h_random_1.33	90.2	51	5	0	43	93	98339	98289	2e-09	61.9
yak177	droSim1_genscan_chrU_4.14	90.91	55	4	1	87	141	6200	6253	2e-09	61.9
yak177	droSim1_genscan_chr4_1.18	86.57	67	9	0	32	98	8124	8190	2e-09	61.9
yak177	droSim1_genscan_chrX_4.205	93.18	44	3	0	98	141	7981	7938	5e-10	63.9
yak177	droSim1_genscan_chr4_1.18	93.18	44	3	0	81	124	11431	11474	5e-10	63.9
yak177	droSim1_genscan_chrU_3.15	93.18	44	3	0	33	76	40989	41032	5e-10	63.9
yak177	droSim1_genscan_chr3R_1.4	91.67	48	4	0	1	48	17224	17271	5e-10	63.9
yak177	droSim1_genscan_chr4_1.18	84.52	84	13	0	52	135	19556	19639	5e-10	63.9
yak177	droSim1_genscan_chrU_2.40	95.12	41	2	0	33	73	7465	7505	1e-10	65.9
yak177	droSim1_genscan_chr4_1.11	95.12	41	2	0	87	127	1673	1633	1e-10	65.9
yak177	droSim1_genscan_chr3R_1.64	95.12	41	2	0	1	41	8226	8186	1e-10	65.9
yak177	droSim1_genscan_chr4_1.51	91.84	49	4	0	18	66	11100	11148	1e-10	65.9
yak177	droSim1_genscan_chrU_3.15	91.84	49	4	0	93	141	53699	53747	1e-10	65.9
yak177	droSim1_genscan_chr2L_5.158	90.57	53	5	0	45	97	9564	9616	1e-10	65.9
yak177	droSim1_genscan_chr4_random_1.3	88.52	61	7	0	9	69	1590	1650	1e-10	65.9
yak177	droSim1_genscan_chr2h_random_1.65	86.96	69	9	0	38	106	119792	119724	1e-10	65.9
yak177	droSim1_genscan_chr2h_random_1.74	85.71	77	11	0	8	84	25977	26053	1e-10	65.9
yak177	droSim1_genscan_chr3L_5.370	83.51	97	16	0	45	141	34576	34480	1e-10	65.9
yak177	droSim1_genscan_chr4_1.11	95.24	42	2	0	14	55	10492	10533	3e-11	67.9
yak177	droSim1_genscan_chr2h_random_1.31	93.48	46	3	0	82	127	13438	13483	3e-11	67.9
yak177	droSim1_genscan_chr3h_random_1.19	93.48	46	3	0	7	52	18073	18028	3e-11	67.9
yak177	droSim1_genscan_chr4_random_1.3	92	50	4	0	1	50	10186	10235	3e-11	67.9
yak177	droSim1_genscan_chr3h_random_1.25	92	50	4	0	9	58	24697	24746	3e-11	67.9
yak177	droSim1_genscan_chr2L_5.197	89.19	74	6	2	67	140	4076	4147	3e-11	67.9
yak177	droSim1_genscan_chr2R_1.35	85.9	78	11	0	1	78	1385	1308	3e-11	67.9
yak177	droSim1_genscan_chr2L_5.216	87.18	78	9	1	36	113	9670	9746	3e-11	67.9
yak177	droSim1_genscan_chr2h_random_1.25	83.17	101	11	1	41	141	34908	35002	3e-11	67.9
yak177	droSim1_genscan_chr2h_random_1.25	84.31	102	15	1	3	104	38506	38606	3e-11	67.9
yak177	droSim1_genscan_chr3L_5.165	95.35	43	2	0	62	104	10132	10090	8e-12	69.9
yak177	droSim1_genscan_chrX_4.114	92.16	51	4	0	74	124	268	318	8e-12	69.9
yak177	droSim1_genscan_chr4_1.51	90.91	55	5	0	6	60	11592	11646	8e-12	69.9
yak177	droSim1_genscan_chr4_1.2	89.83	59	6	0	83	141	45005	45063	8e-12	69.9
yak177	droSim1_genscan_chr2R_1.7	88.89	63	7	0	79	141	297	359	8e-12	69.9
yak177	droSim1_genscan_chr2L_5.158	95.45	44	2	0	8	51	17070	17113	2e-12	71.9
yak177	droSim1_genscan_chr2h_random_1.68	93.75	48	3	0	2	49	26906	26859	2e-12	71.9
yak177	droSim1_genscan_chrX_4.63	92.31	52	4	0	1	52	23983	23932	2e-12	71.9
yak177	droSim1_genscan_chr2h_random_1.74	94.23	52	2	1	21	72	19978	20028	2e-12	71.9
yak177	droSim1_genscan_chr3R_1.6	92.31	52	4	0	90	141	212	263	2e-12	71.9
yak177	droSim1_genscan_chrX_4.157	92.31	52	4	0	86	137	1025	1076	2e-12	71.9
yak177	droSim1_genscan_chr2h_random_1.64	84.38	96	15	0	1	96	15928	15833	2e-12	71.9
yak177	droSim1_genscan_chr4_random_1.3	92.45	53	4	0	27	79	17807	17755	5e-13	73.8
yak177	droSim1_genscan_chrU_1.68	92.45	53	4	0	89	141	58284	58232	5e-13	73.8
yak177	droSim1_genscan_chrX_4.205	91.23	57	5	0	19	75	12437	12381	5e-13	73.8
yak177	droSim1_genscan_chrX_4.156	90.16	61	6	0	34	94	774	714	5e-13	73.8
yak177	droSim1_genscan_chr2R_1.21	90.16	61	6	0	58	118	1913	1973	5e-13	73.8
yak177	droSim1_genscan_chr2h_random_1.65	89.23	65	7	0	77	141	100657	100593	5e-13	73.8
yak177	droSim1_genscan_chrU_1.62	84.85	99	12	1	16	114	9191	9286	5e-13	73.8
yak177	droSim1_genscan_chrU_3.5	95.65	46	2	0	1	46	18633	18588	1e-13	75.8
yak177	droSim1_genscan_chr2L_5.212	95.65	46	2	0	1	46	2701	2746	1e-13	75.8
yak177	droSim1_genscan_chr3h_random_1.25	95.65	46	2	0	8	53	58450	58405	1e-13	75.8
yak177	droSim1_genscan_chrU_2.40	94	50	3	0	92	141	7798	7847	1e-13	75.8
yak177	droSim1_genscan_chrU_2.7	89.39	66	7	0	1	66	1775	1840	1e-13	75.8
yak177	droSim1_genscan_chr2R_random_1.14	89.39	66	7	0	76	141	10473	10408	1e-13	75.8
yak177	droSim1_genscan_chrU_1.105	88.57	70	8	0	60	129	21994	21925	1e-13	75.8
yak177	droSim1_genscan_chr2L_5.216	85.45	110	14	2	20	127	2770	2879	1e-13	75.8
yak177	droSim1_genscan_chr4_1.42	85.45	110	14	2	29	138	9103	8996	1e-13	75.8
yak177	droSim1_genscan_chr3h_random_1.29	97.67	43	1	0	21	63	4997	4955	3e-14	77.8
yak177	droSim1_genscan_chr3L_5.158	95.74	47	2	0	91	137	1200	1154	3e-14	77.8
yak177	droSim1_genscan_chr3L_5.359	95.74	47	2	0	78	124	246	292	3e-14	77.8
yak177	droSim1_genscan_chr2h_random_1.65	94.12	51	3	0	1	51	52589	52639	3e-14	77.8
yak177	droSim1_genscan_chr4_1.43	94.12	51	3	0	64	114	11225	11275	3e-14	77.8
yak177	droSim1_genscan_chr2h_random_1.68	94.12	51	3	0	70	120	26855	26805	3e-14	77.8
yak177	droSim1_genscan_chr3R_1.67	94.12	51	3	0	34	84	3936	3986	3e-14	77.8
yak177	droSim1_genscan_chr3L_5.28	91.53	59	5	0	21	79	18998	19056	3e-14	77.8
yak177	droSim1_genscan_chrU_1.162	91.53	59	5	0	1	59	11771	11829	3e-14	77.8
yak177	droSim1_genscan_chr4_1.2	91.53	59	5	0	1	59	50079	50021	3e-14	77.8
yak177	droSim1_genscan_chr3h_random_1.19	88.73	71	8	0	6	76	5291	5221	3e-14	77.8
yak177	droSim1_genscan_chrU_1.62	88.73	71	8	0	71	141	39581	39651	3e-14	77.8
yak177	droSim1_genscan_chr4_1.33	89.33	75	7	1	16	90	12855	12928	3e-14	77.8
yak177	droSim1_genscan_chrX_1.2	97.73	44	1	0	84	127	4298	4341	8e-15	79.8
yak177	droSim1_genscan_chr2R_1.2	94.23	52	3	0	82	133	18230	18281	8e-15	79.8
yak177	droSim1_genscan_chrU_1.159	94.23	52	3	0	45	96	21041	21092	8e-15	79.8
yak177	droSim1_genscan_chr3R_2.440	94.23	52	3	0	87	138	3085	3136	8e-15	79.8
yak177	droSim1_genscan_chrU_1.95	94.23	52	3	0	1	52	2072	2021	8e-15	79.8
yak177	droSim1_genscan_chr2h_random_1.36	94.23	52	3	0	90	141	8087	8036	8e-15	79.8
yak177	droSim1_genscan_chr4_1.33	91.67	60	5	0	37	96	10893	10952	8e-15	79.8
yak177	droSim1_genscan_chr2L_5.197	91.67	60	5	0	25	84	4734	4675	8e-15	79.8
yak177	droSim1_genscan_chr4_1.43	88.75	80	8	1	1	80	17135	17057	8e-15	79.8
yak177	droSim1_genscan_chr3R_1.67	86.36	88	12	0	26	113	2626	2539	8e-15	79.8
yak177	droSim1_genscan_chr3h_random_1.29	83.46	127	14	2	1	127	6441	6322	8e-15	79.8
yak177	droSim1_genscan_chr3R_1.4	97.78	45	1	0	83	127	11845	11801	2e-15	81.8
yak177	droSim1_genscan_chrU_2.130	94.64	56	1	1	64	119	42214	42161	2e-15	81.8
yak177	droSim1_genscan_chr3h_random_1.37	92.31	65	4	1	1	65	14158	14221	2e-15	81.8
yak177	droSim1_genscan_chrU_3.215	91.18	68	4	1	62	127	4524	4457	2e-15	81.8
yak177	droSim1_genscan_chr2L_5.150	89.86	69	7	0	73	141	5777	5845	2e-15	81.8
yak177	droSim1_genscan_chr3h_random_1.37	97.83	46	1	0	29	74	14780	14735	5e-16	83.8
yak177	droSim1_genscan_chrU_3.281	96	50	2	0	80	129	20996	20947	5e-16	83.8
yak177	droSim1_genscan_chr2L_5.158	93.1	58	4	0	37	94	2287	2230	5e-16	83.8
yak177	droSim1_genscan_chr2L_5.197	87.21	86	11	0	28	113	5458	5543	5e-16	83.8
yak177	droSim1_genscan_chrU_1.71	86.14	101	12	1	38	138	56901	56999	5e-16	83.8
yak177	droSim1_genscan_chr2h_random_1.36	96.08	51	2	0	1	51	8165	8115	1e-16	85.7
yak177	droSim1_genscan_chr4_1.51	94.55	55	3	0	1	55	2278	2332	1e-16	85.7
yak177	droSim1_genscan_chrU_2.130	93.22	59	4	0	62	120	61459	61401	1e-16	85.7
yak177	droSim1_genscan_chr3h_random_1.6	89.33	75	8	0	52	126	27505	27431	1e-16	85.7
yak177	droSim1_genscan_chrU_1.72	86.46	96	9	1	1	96	14875	14966	1e-16	85.7
yak177	droSim1_genscan_chr2L_5.189	93.33	60	4	0	3	62	9513	9572	3e-17	87.7
yak177	droSim1_genscan_chr4_1.27	93.33	60	4	0	1	60	4553	4612	3e-17	87.7
yak177	droSim1_genscan_chr2L_5.143	93.33	60	4	0	68	127	951	1010	3e-17	87.7
yak177	droSim1_genscan_chr4_random_1.3	92.19	64	5	0	72	135	11680	11743	3e-17	87.7
yak177	droSim1_genscan_chr4_1.20	88.75	80	9	0	9	88	5373	5294	3e-17	87.7
yak177	droSim1_genscan_chr2R_1.18	88.1	84	10	0	22	105	1686	1603	3e-17	87.7
yak177	droSim1_genscan_chrX_3.424	93.44	61	4	0	72	132	13731	13671	8e-18	89.7
yak177	droSim1_genscan_chr2h_random_1.65	86.24	109	14	1	20	127	118282	118390	8e-18	89.7
yak177	droSim1_genscan_chr2R_random_1.10	84.55	123	16	1	15	137	48997	49116	8e-18	89.7
yak177	droSim1_genscan_chrU_3.381	91.43	70	6	0	1	70	12712	12781	2e-18	91.7
yak177	droSim1_genscan_chrU_1.159	91.03	78	6	1	50	127	980	1056	2e-18	91.7
yak177	droSim1_genscan_chr2h_random_1.65	89.02	82	9	0	60	141	4045	3964	2e-18	91.7
yak177	droSim1_genscan_chr3L_5.342	98.04	51	1	0	1	51	2836	2886	5e-19	93.7
yak177	droSim1_genscan_chr3L_5.357	98.04	51	1	0	2	52	8017	8067	5e-19	93.7
yak177	droSim1_genscan_chr4_1.48	92.54	67	5	0	29	95	242	308	5e-19	93.7
yak177	droSim1_genscan_chr3R_1.67	91.55	71	6	0	1	71	8790	8720	5e-19	93.7
yak177	droSim1_genscan_chr4_1.45	90.67	75	7	0	8	82	16650	16724	5e-19	93.7
yak177	droSim1_genscan_chrU_1.160	89.16	83	9	0	17	99	5930	6012	5e-19	93.7
yak177	droSim1_genscan_chrU_1.95	88.76	89	7	1	42	127	23729	23641	5e-19	93.7
yak177	droSim1_genscan_chr2R_random_1.10	87.37	95	12	0	1	95	13905	13811	5e-19	93.7
yak177	droSim1_genscan_chr2R_1.56	86.41	103	14	0	1	103	3449	3347	5e-19	93.7
yak177	droSim1_genscan_chr3L_5.219	84.38	128	16	1	18	141	16976	16849	5e-19	93.7
yak177	droSim1_genscan_chr2L_5.150	95	60	3	0	1	60	5699	5758	1e-19	95.6
yak177	droSim1_genscan_chrU_2.281	95	60	3	0	1	60	39833	39774	1e-19	95.6
yak177	droSim1_genscan_chrX_3.424	88.64	88	10	0	1	88	6402	6489	1e-19	95.6
yak177	droSim1_genscan_chr3L_5.165	88.64	88	10	0	39	126	31273	31186	1e-19	95.6
yak177	droSim1_genscan_chr4_1.60	88.89	90	7	1	22	111	7322	7408	1e-19	95.6
yak177	droSim1_genscan_chrU_1.119	86.61	112	14	1	1	112	2507	2617	1e-19	95.6
yak177	droSim1_genscan_chr3h_random_1.6	85.34	116	17	0	12	127	297	412	1e-19	95.6
yak177	droSim1_genscan_chr2h_random_1.123	100	49	0	0	1	49	44234	44186	3e-20	97.6
yak177	droSim1_genscan_chr4_1.60	92.75	69	5	0	34	102	17483	17551	3e-20	97.6
yak177	droSim1_genscan_chrU_3.297	94.2	69	3	1	1	68	2955	3023	3e-20	97.6
yak177	droSim1_genscan_chr3h_random_1.6	91.36	81	6	1	53	133	9474	9395	3e-20	97.6
yak177	droSim1_genscan_chrU_1.62	86.73	113	14	1	29	141	36054	36165	3e-20	97.6
yak177	droSim1_genscan_chr2h_random_1.74	86.44	118	11	2	24	137	8307	8191	3e-20	97.6
yak177	droSim1_genscan_chr2R_1.2	96.55	58	2	0	27	84	19113	19170	9e-21	99.6
yak177	droSim1_genscan_chr3L_5.371	92.86	70	5	0	58	127	2035	2104	9e-21	99.6
yak177	droSim1_genscan_chr2L_5.150	94.29	70	3	1	1	70	8571	8503	9e-21	99.6
yak177	droSim1_genscan_chr4_1.11	95.24	63	3	0	20	82	22127	22189	2e-21	101
yak177	droSim1_genscan_chr4_1.51	92.96	71	5	0	28	98	6132	6202	2e-21	101
yak177	droSim1_genscan_chrU_1.68	90.36	83	8	0	1	83	63877	63795	2e-21	101
yak177	droSim1_genscan_chr2L_5.189	89.89	89	6	1	1	89	6173	6258	2e-21	101
yak177	droSim1_genscan_chr2h_random_1.25	89.89	89	6	1	1	86	675	763	2e-21	101
yak177	droSim1_genscan_chr2R_1.2	87.63	97	5	1	26	122	5287	5376	2e-21	101
yak177	droSim1_genscan_chrX_random_1.10	93.06	72	5	0	70	141	2494	2565	6e-22	103
yak177	droSim1_genscan_chr3R_1.43	92.11	76	6	0	1	76	591	666	6e-22	103
yak177	droSim1_genscan_chr3R_1.4	89.25	93	6	1	39	127	1602	1510	6e-22	103
yak177	droSim1_genscan_chrX_1.373	88.54	96	11	0	16	111	11677	11582	6e-22	103
yak177	droSim1_genscan_chr4_1.11	90	100	8	2	12	111	7360	7263	6e-22	103
yak177	droSim1_genscan_chr2R_1.7	87.72	114	10	2	31	141	2704	2592	6e-22	103
yak177	droSim1_genscan_chr2h_random_1.63	86.96	115	13	1	1	115	19704	19592	6e-22	103
yak177	droSim1_genscan_chrX_3.154	86.21	116	11	1	31	141	3502	3617	6e-22	103
yak177	droSim1_genscan_chr2R_2.80	86.44	118	13	1	17	134	2016	1902	6e-22	103
yak177	droSim1_genscan_chr3h_random_1.31	93.15	73	5	0	1	73	732	660	1e-22	105
yak177	droSim1_genscan_chr2R_1.7	93.15	73	5	0	69	141	4462	4534	1e-22	105
yak177	droSim1_genscan_chrU_2.154	93.15	73	5	0	1	73	5664	5592	1e-22	105
yak177	droSim1_genscan_chrU_1.68	93.15	73	5	0	1	73	58355	58283	1e-22	105
yak177	droSim1_genscan_chr2L_3.564	90.59	85	8	0	1	85	11085	11001	1e-22	105
yak177	droSim1_genscan_chr2h_random_1.9	88.66	97	6	1	1	97	3879	3788	1e-22	105
yak177	droSim1_genscan_chrU_2.59	88.78	98	7	1	1	98	9919	9826	1e-22	105
yak177	droSim1_genscan_chr2h_random_1.33	89.11	101	10	1	27	127	23166	23265	1e-22	105
yak177	droSim1_genscan_chr3L_5.361	87.07	116	13	1	1	116	3567	3680	1e-22	105
yak177	droSim1_genscan_chr3L_5.336	86.07	122	13	1	9	126	24981	25102	1e-22	105
yak177	droSim1_genscan_chr4_1.20	96.77	62	2	0	30	91	12987	13048	4e-23	107
yak177	droSim1_genscan_chrXh_random_1.5	94.29	70	4	0	72	141	3648	3579	4e-23	107
yak177	droSim1_genscan_chr3h_random_1.39	93.24	74	5	0	41	114	4477	4550	4e-23	107
yak177	droSim1_genscan_chr4_1.48	90.7	86	8	0	55	140	638	553	4e-23	107
yak177	droSim1_genscan_chr3L_5.362	90	90	9	0	52	141	2574	2485	4e-23	107
yak177	droSim1_genscan_chr2R_1.9	85.48	124	11	1	4	127	7207	7323	4e-23	107
yak177	droSim1_genscan_chr3L_1.2	94.37	71	4	0	9	79	6201	6131	9e-24	109
yak177	droSim1_genscan_chr3L_5.371	93.33	75	5	0	10	84	15870	15944	9e-24	109
yak177	droSim1_genscan_chr3L_5.370	93.33	75	5	0	66	140	30866	30792	9e-24	109
yak177	droSim1_genscan_chr2h_random_1.33	93.33	75	5	0	1	75	18443	18517	9e-24	109
yak177	droSim1_genscan_chr3R_1.915	92.41	79	6	0	1	79	1981	2059	9e-24	109
yak177	droSim1_genscan_chrX_4.199	93.67	79	4	1	1	79	12710	12633	9e-24	109
yak177	droSim1_genscan_chrU_2.247	89.47	95	10	0	1	95	22429	22335	9e-24	109
yak177	droSim1_genscan_chr3L_5.359	89.8	98	8	1	45	140	5001	5098	9e-24	109
yak177	droSim1_genscan_chr3h_random_1.36	87.85	107	13	0	4	110	4410	4304	9e-24	109
yak177	droSim1_genscan_chr4_1.56	86.26	131	17	1	11	141	11502	11631	9e-24	109
yak177	droSim1_genscan_chr3L_5.370	96.88	64	2	0	63	126	33929	33866	2e-24	111
yak177	droSim1_genscan_chrU_3.95	95.59	68	3	0	1	68	1195	1262	2e-24	111
yak177	droSim1_genscan_chrU_3.95	95.59	68	3	0	1	68	2687	2754	2e-24	111
yak177	droSim1_genscan_chr2L_4.835	93.42	76	5	0	5	80	6229	6304	2e-24	111
yak177	droSim1_genscan_chr2h_random_1.128	93.75	80	4	1	1	80	33996	34074	2e-24	111
yak177	droSim1_genscan_chr2L_5.143	89.42	104	10	1	37	140	3056	2954	2e-24	111
yak177	droSim1_genscan_chr4_1.43	93.83	81	4	1	9	89	13181	13260	6e-25	113
yak177	droSim1_genscan_chr4_1.18	90.32	93	9	0	49	141	810	902	6e-25	113
yak177	droSim1_genscan_chrU_1.56	90.32	93	9	0	6	98	5340	5432	6e-25	113
yak177	droSim1_genscan_chr2h_random_1.64	89.42	104	9	1	1	102	18164	18267	6e-25	113
yak177	droSim1_genscan_chr2L_5.155	88.57	105	12	0	37	141	2541	2645	6e-25	113
yak177	droSim1_genscan_chrU_1.71	86.13	137	13	2	5	141	23761	23891	6e-25	113
yak177	droSim1_genscan_chr3L_5.370	85.11	141	21	0	1	141	31942	31802	6e-25	113
yak177	droSim1_genscan_chr3R_1.36	96.97	66	2	0	71	136	356	291	1e-25	115
yak177	droSim1_genscan_chr3R_1.237	94.59	74	4	0	1	74	2011	2084	1e-25	115
yak177	droSim1_genscan_chr2h_random_1.116	93.59	78	5	0	64	141	638	561	1e-25	115
yak177	droSim1_genscan_chr3L_5.370	90.72	97	7	1	40	134	11356	11452	1e-25	115
yak177	droSim1_genscan_chr2R_1.14	88.68	106	12	0	3	108	1080	975	1e-25	115
yak177	droSim1_genscan_chr2h_random_1.72	85.95	121	7	1	5	125	7259	7149	1e-25	115
yak177	droSim1_genscan_chrX_1.16	86.62	142	12	3	2	141	8702	8838	1e-25	115
yak177	droSim1_genscan_chrU_2.161	85.92	142	19	1	1	141	1664	1805	1e-25	115
yak177	droSim1_genscan_chr3h_random_1.4	84.62	143	14	1	1	135	10312	10454	1e-25	115
yak177	droSim1_genscan_chrU_3.15	94.67	75	4	0	16	90	128609	128535	4e-26	117
yak177	droSim1_genscan_chr2h_random_1.45	93.67	79	5	0	1	79	3049	3127	4e-26	117
yak177	droSim1_genscan_chr2h_random_1.33	91.95	87	7	0	38	124	27042	26956	4e-26	117
yak177	droSim1_genscan_chr3R_2.502	91.92	99	6	2	1	99	7414	7510	4e-26	117
yak177	droSim1_genscan_chr3h_random_1.19	89.42	104	7	1	36	139	7179	7080	4e-26	117
yak177	droSim1_genscan_chrU_1.159	88.79	107	12	0	35	141	5727	5621	4e-26	117
yak177	droSim1_genscan_chr3R_1.64	86.07	122	7	1	20	141	7075	6964	4e-26	117
yak177	droSim1_genscan_chr3L_5.370	87.02	131	16	1	9	139	18245	18374	4e-26	117
yak177	droSim1_genscan_chr2h_random_1.36	85.14	148	13	2	1	141	6458	6603	4e-26	117
yak177	droSim1_genscan_chr2R_2.434	97.06	68	2	0	1	68	915	982	9e-27	119
yak177	droSim1_genscan_chr2h_random_1.45	95.83	72	3	0	9	80	1188	1259	9e-27	119
yak177	droSim1_genscan_chr3L_5.180	94.74	76	4	0	29	104	974	1049	9e-27	119
yak177	droSim1_genscan_chrU_3.95	93.75	80	5	0	1	80	562	641	9e-27	119
yak177	droSim1_genscan_chr2h_random_1.128	93.75	80	5	0	1	80	720	799	9e-27	119
yak177	droSim1_genscan_chr2h_random_1.128	93.75	80	5	0	1	80	6060	6139	9e-27	119
yak177	droSim1_genscan_chr2h_random_1.128	95	80	3	1	1	80	30225	30303	9e-27	119
yak177	droSim1_genscan_chr2h_random_1.128	95	80	3	1	1	80	32482	32560	9e-27	119
yak177	droSim1_genscan_chr2h_random_1.128	93.75	80	5	0	1	80	35895	35974	9e-27	119
yak177	droSim1_genscan_chr2h_random_1.142	95	80	3	1	1	80	940	862	9e-27	119
yak177	droSim1_genscan_chr2h_random_1.47	93.75	80	5	0	1	80	4004	4083	9e-27	119
yak177	droSim1_genscan_chr2h_random_1.45	93.75	80	5	0	1	80	3944	4023	9e-27	119
yak177	droSim1_genscan_chrU_1.160	93.75	80	5	0	62	141	3564	3485	9e-27	119
yak177	droSim1_genscan_chr3R_1.409	90	100	10	0	23	122	744	843	9e-27	119
yak177	droSim1_genscan_chr3h_random_1.6	89.42	104	11	0	15	118	21444	21547	9e-27	119
yak177	droSim1_genscan_chr3L_5.5	88.39	112	13	0	28	139	3777	3666	9e-27	119
yak177	droSim1_genscan_chr2R_1.79	86.03	136	14	1	5	140	4123	3993	9e-27	119
yak177	droSim1_genscan_chr2R_random_1.14	86.52	141	14	2	1	141	12401	12266	9e-27	119
yak177	droSim1_genscan_chr4_1.27	86.01	143	18	1	1	141	14084	14226	9e-27	119
yak177	droSim1_genscan_chr4_1.27	86.01	143	18	1	1	141	14938	15080	9e-27	119
yak177	droSim1_genscan_chrU_1.157	95.89	73	3	0	69	141	967	1039	2e-27	121
yak177	droSim1_genscan_chrX_4.157	95.89	73	3	0	1	73	950	1022	2e-27	121
yak177	droSim1_genscan_chr3h_random_1.39	93.83	81	5	0	47	127	71094	71014	2e-27	121
yak177	droSim1_genscan_chr2R_1.26	93.83	81	5	0	44	124	1621	1701	2e-27	121
yak177	droSim1_genscan_chr2R_1.35	92.13	89	7	0	9	97	12578	12490	2e-27	121
yak177	droSim1_genscan_chr4_1.41	92.13	89	7	0	32	120	656	568	2e-27	121
yak177	droSim1_genscan_chr2h_random_1.62	91.4	93	8	0	3	95	1840	1932	2e-27	121
yak177	droSim1_genscan_chrU_1.62	91.4	93	8	0	31	123	39885	39977	2e-27	121
yak177	droSim1_genscan_chrU_2.130	90.1	101	10	0	26	126	48383	48283	2e-27	121
yak177	droSim1_genscan_chrU_3.268	90.1	101	10	0	22	122	25168	25068	2e-27	121
yak177	droSim1_genscan_chr2L_5.150	88.99	109	12	0	6	114	10606	10498	2e-27	121
yak177	droSim1_genscan_chrU_1.93	87.79	131	12	2	11	141	13623	13497	2e-27	121
yak177	droSim1_genscan_chr3h_random_1.25	94.87	78	4	0	64	141	60205	60128	6e-28	123
yak177	droSim1_genscan_chr2L_5.159	92.22	90	7	0	14	103	8481	8570	6e-28	123
yak177	droSim1_genscan_chr2h_random_1.116	89.62	106	11	0	36	141	3951	4056	6e-28	123
yak177	droSim1_genscan_chrX_3.535	87.4	127	12	1	1	123	1613	1739	6e-28	123
yak177	droSim1_genscan_chrU_1.167	87.02	131	13	1	8	138	9696	9570	6e-28	123
yak177	droSim1_genscan_chr2h_random_1.74	96	75	3	0	59	133	38155	38081	2e-28	125
yak177	droSim1_genscan_chr2L_1.21	92.31	91	7	0	4	94	2529	2619	2e-28	125
yak177	droSim1_genscan_chr3R_1.6	90.91	99	9	0	1	99	2361	2459	2e-28	125
yak177	droSim1_genscan_chr2R_1.18	91.92	99	7	1	2	100	1082	985	2e-28	125
yak177	droSim1_genscan_chr3h_random_1.2	92.16	102	5	2	20	121	2343	2441	2e-28	125
yak177	droSim1_genscan_chrX_2.152	89.57	115	11	1	1	115	35410	35297	2e-28	125
yak177	droSim1_genscan_chrU_1.56	87.9	124	11	1	10	129	733	856	2e-28	125
yak177	droSim1_genscan_chrU_1.152	87.9	124	11	1	1	120	100	223	2e-28	125
yak177	droSim1_genscan_chr4_1.11	88.98	127	12	2	12	138	6137	6013	2e-28	125
yak177	droSim1_genscan_chr2h_random_1.140	88.19	127	14	1	1	127	504	629	2e-28	125
yak177	droSim1_genscan_chr3R_1.1	86.11	144	16	1	2	141	699	556	2e-28	125
yak177	droSim1_genscan_chr2L_5.197	100	64	0	0	1	64	8734	8797	4e-29	127
yak177	droSim1_genscan_chrU_3.297	95	80	4	0	1	80	7288	7367	4e-29	127
yak177	droSim1_genscan_chrU_3.95	95	80	4	0	1	80	4201	4280	4e-29	127
yak177	droSim1_genscan_chrU_1.89	95	80	4	0	1	80	87246	87167	4e-29	127
yak177	droSim1_genscan_chr2h_random_1.128	95	80	4	0	1	80	1696	1775	4e-29	127
yak177	droSim1_genscan_chr2h_random_1.128	95	80	4	0	1	80	17257	17336	4e-29	127
yak177	droSim1_genscan_chr2h_random_1.128	95	80	4	0	1	80	21552	21631	4e-29	127
yak177	droSim1_genscan_chr2h_random_1.128	95	80	4	0	1	80	23539	23618	4e-29	127
yak177	droSim1_genscan_chr2h_random_1.128	95	80	4	0	1	80	31750	31829	4e-29	127
yak177	droSim1_genscan_chr2h_random_1.128	95	80	4	0	1	80	37906	37985	4e-29	127
yak177	droSim1_genscan_chr2h_random_1.128	95	80	4	0	1	80	43270	43349	4e-29	127
yak177	droSim1_genscan_chr2h_random_1.128	95	80	4	0	1	80	43902	43981	4e-29	127
yak177	droSim1_genscan_chr2h_random_1.46	95	80	4	0	1	80	934	855	4e-29	127
yak177	droSim1_genscan_chrU_3.369	95	80	4	0	1	80	935	856	4e-29	127
yak177	droSim1_genscan_chrU_3.369	95	80	4	0	1	80	1568	1489	4e-29	127
yak177	droSim1_genscan_chrU_2.62	95	80	4	0	1	80	3290	3211	4e-29	127
yak177	droSim1_genscan_chr4_1.11	95	80	4	0	1	80	1770	1691	4e-29	127
yak177	droSim1_genscan_chr4_1.42	87.9	124	15	0	1	124	2201	2324	4e-29	127
yak177	droSim1_genscan_chrU_2.247	86.92	130	10	1	7	136	17312	17434	4e-29	127
yak177	droSim1_genscan_chr3R_2.74	86.47	133	10	1	9	141	3700	3576	4e-29	127
yak177	droSim1_genscan_chr3L_5.219	87.59	145	12	3	1	141	13172	13030	4e-29	127
yak177	droSim1_genscan_chrU_2.173	95.06	81	4	0	19	99	2004	1924	1e-29	129
yak177	droSim1_genscan_chr2h_random_1.65	94.38	89	4	1	39	127	50271	50358	1e-29	129
yak177	droSim1_genscan_chrX_4.164	92.47	93	7	0	1	93	824	732	1e-29	129
yak177	droSim1_genscan_chr2h_random_1.31	91.75	97	8	0	45	141	22761	22857	1e-29	129
yak177	droSim1_genscan_chrU_2.136	91.09	101	9	0	17	117	3601	3701	1e-29	129
yak177	droSim1_genscan_chr2L_3.678	91.09	101	9	0	41	141	200	300	1e-29	129
yak177	droSim1_genscan_chr2R_1.13	91.35	104	7	1	40	141	452	555	1e-29	129
yak177	droSim1_genscan_chr3h_random_1.33	89.72	107	4	1	1	107	44859	44958	1e-29	129
yak177	droSim1_genscan_chrU_1.56	89.57	115	9	1	27	141	8956	9067	1e-29	129
yak177	droSim1_genscan_chr3L_5.370	88.89	117	13	0	1	117	8310	8194	1e-29	129
yak177	droSim1_genscan_chr2R_1.35	88.43	121	14	0	6	126	3167	3047	1e-29	129
yak177	droSim1_genscan_chrU_1.95	89.26	121	12	1	22	141	4022	4142	1e-29	129
yak177	droSim1_genscan_chr2R_1.2	87.22	133	17	0	1	133	18065	18197	1e-29	129
yak177	droSim1_genscan_chrX_1.86	87.23	141	17	1	1	141	3640	3779	1e-29	129
yak177	droSim1_genscan_chr4_1.56	86.52	141	19	0	1	141	11893	11753	1e-29	129
yak177	droSim1_genscan_chr2L_5.136	96.15	78	3	0	9	86	4173	4250	2e-30	131
yak177	droSim1_genscan_chrU_2.49	93.33	90	6	0	1	90	7720	7809	2e-30	131
yak177	droSim1_genscan_chr4_1.59	91.84	98	8	0	9	106	6192	6095	2e-30	131
yak177	droSim1_genscan_chrX_1.511	91.18	102	9	0	1	102	43820	43719	2e-30	131
yak177	droSim1_genscan_chr2R_2.205	89.47	114	12	0	1	114	5508	5395	2e-30	131
yak177	droSim1_genscan_chrU_1.159	89.34	122	12	1	3	124	8098	8218	2e-30	131
yak177	droSim1_genscan_chr3L_4.1089	88.52	122	14	0	2	123	1882	2003	2e-30	131
yak177	droSim1_genscan_chr2R_1.56	88.41	138	14	2	1	137	4170	4306	2e-30	131
yak177	droSim1_genscan_chr3R_1.6	93.41	91	6	0	27	117	6842	6752	6e-31	133
yak177	droSim1_genscan_chr2L_5.258	89.08	119	8	1	4	122	2190	2077	6e-31	133
yak177	droSim1_genscan_chr2R_2.546	96.25	80	3	0	1	80	12225	12304	2e-31	135
yak177	droSim1_genscan_chrU_3.297	96.25	80	3	0	1	80	4930	5009	2e-31	135
yak177	droSim1_genscan_chrU_3.297	96.25	80	3	0	1	80	9238	9317	2e-31	135
yak177	droSim1_genscan_chrU_3.95	96.25	80	3	0	1	80	5068	5147	2e-31	135
yak177	droSim1_genscan_chrU_1.89	96.25	80	3	0	1	80	89342	89263	2e-31	135
yak177	droSim1_genscan_chr3R_1.67	95.24	84	4	0	1	84	16637	16554	2e-31	135
yak177	droSim1_genscan_chr4_1.28	95.24	84	4	0	4	87	4232	4149	2e-31	135
yak177	droSim1_genscan_chr2R_1.21	93.48	92	6	0	4	95	776	685	2e-31	135
yak177	droSim1_genscan_chr2h_random_1.65	92.71	96	7	0	46	141	125251	125156	2e-31	135
yak177	droSim1_genscan_chrU_4.14	92.78	97	3	1	2	98	7331	7239	2e-31	135
yak177	droSim1_genscan_chrU_1.72	92.23	103	6	1	20	122	45358	45258	2e-31	135
yak177	droSim1_genscan_chr3L_5.370	92.59	108	6	2	33	140	25334	25439	2e-31	135
yak177	droSim1_genscan_chr3L_5.165	90.27	113	7	1	1	113	12206	12098	2e-31	135
yak177	droSim1_genscan_chr2L_5.161	89.83	118	9	1	10	127	3214	3100	2e-31	135
yak177	droSim1_genscan_chr3h_random_1.19	89.17	120	13	0	22	141	64581	64700	2e-31	135
yak177	droSim1_genscan_chrX_1.2	97.4	77	2	0	65	141	914	990	4e-32	137
yak177	droSim1_genscan_chrU_3.265	97.4	77	2	0	1	77	9696	9772	4e-32	137
yak177	droSim1_genscan_chrU_1.97	95.29	85	4	0	1	85	11182	11098	4e-32	137
yak177	droSim1_genscan_chr4_1.45	95.51	89	3	1	53	141	2866	2779	4e-32	137
yak177	droSim1_genscan_chr3h_random_1.25	92.78	97	7	0	45	141	50871	50967	4e-32	137
yak177	droSim1_genscan_chr2L_5.151	92.86	98	3	1	1	98	10104	10197	4e-32	137
yak177	droSim1_genscan_chr2h_random_1.117	91.74	109	8	1	1	109	174	67	4e-32	137
yak177	droSim1_genscan_chr3h_random_1.29	90.6	117	10	1	25	141	14726	14841	4e-32	137
yak177	droSim1_genscan_chr3R_6.416	89.74	117	12	0	1	117	16129	16013	4e-32	137
yak177	droSim1_genscan_chrX_4.44	88.8	125	14	0	1	125	440	564	4e-32	137
yak177	droSim1_genscan_chr4_1.2	90.08	131	8	3	1	127	49129	49000	4e-32	137
yak177	droSim1_genscan_chrU_1.41	88.72	133	14	1	9	141	13166	13035	4e-32	137
yak177	droSim1_genscan_chr2h_random_1.123	87.59	137	17	0	1	137	43501	43365	4e-32	137
yak177	droSim1_genscan_chrU_2.40	88.41	138	11	2	9	141	6065	6202	4e-32	137
yak177	droSim1_genscan_chr4_1.22	93.62	94	6	0	1	94	6881	6974	1e-32	139
yak177	droSim1_genscan_chrX_1.372	92.86	98	7	0	28	125	5754	5657	1e-32	139
yak177	droSim1_genscan_chr2h_random_1.133	92.16	102	8	0	25	126	31721	31620	1e-32	139
yak177	droSim1_genscan_chr2h_random_1.123	90.35	114	11	0	28	141	11489	11602	1e-32	139
yak177	droSim1_genscan_chr3h_random_1.19	89.26	121	7	1	13	127	32475	32595	1e-32	139
yak177	droSim1_genscan_chr2L_5.151	89.39	132	10	2	1	132	2192	2065	1e-32	139
yak177	droSim1_genscan_chr2L_5.216	88.81	134	14	1	9	141	9114	9247	1e-32	139
yak177	droSim1_genscan_chrU_1.162	92.93	99	7	0	29	127	70888	70986	3e-33	141
yak177	droSim1_genscan_chr3L_4.884	91.59	107	9	0	1	107	4867	4973	3e-33	141
yak177	droSim1_genscan_chr2R_1.7	92.52	107	7	1	35	141	1577	1682	3e-33	141
yak177	droSim1_genscan_chr2h_random_1.10	90.99	111	10	0	1	111	11530	11420	3e-33	141
yak177	droSim1_genscan_chr4_1.18	90.99	111	10	0	31	141	8513	8403	3e-33	141
yak177	droSim1_genscan_chrX_3.424	90.76	119	10	1	9	127	2070	1953	3e-33	141
yak177	droSim1_genscan_chr3R_1.23	90.76	119	10	1	16	133	3604	3722	3e-33	141
yak177	droSim1_genscan_chr2L_5.140	88.24	136	12	1	1	132	7638	7773	3e-33	141
yak177	droSim1_genscan_chr2L_5.138	96.43	84	3	0	13	96	4973	5056	6e-34	143
yak177	droSim1_genscan_chrX_4.163	94.57	92	5	0	33	124	4388	4297	6e-34	143
yak177	droSim1_genscan_chr3L_random_1.62	93.75	96	6	0	1	96	2763	2668	6e-34	143
yak177	droSim1_genscan_chrU_3.5	93	100	7	0	30	129	1388	1487	6e-34	143
yak177	droSim1_genscan_chr3L_5.357	93	100	7	0	20	119	245	344	6e-34	143
yak177	droSim1_genscan_chr2R_4.152	93	100	7	0	2	101	3952	3853	6e-34	143
yak177	droSim1_genscan_chrU_2.26	91.07	112	10	0	30	141	6031	5920	6e-34	143
yak177	droSim1_genscan_chrU_2.165	91.07	112	10	0	2	113	27843	27732	6e-34	143
yak177	droSim1_genscan_chr2h_random_1.51	90.91	121	6	2	7	127	7663	7548	6e-34	143
yak177	droSim1_genscan_chrU_1.72	90.91	121	6	2	4	119	2836	2956	6e-34	143
yak177	droSim1_genscan_chr3L_5.158	89.52	124	13	0	1	124	4256	4133	6e-34	143
yak177	droSim1_genscan_chrX_1.49	89.6	125	9	1	7	127	1250	1374	6e-34	143
yak177	droSim1_genscan_chrX_3.749	88.89	135	13	1	9	141	9886	9752	6e-34	143
yak177	droSim1_genscan_chr2R_1.2	89.21	139	12	2	3	141	28085	28220	6e-34	143
yak177	droSim1_genscan_chr2R_1.2	88.11	143	15	1	1	141	5869	6011	6e-34	143
yak177	droSim1_genscan_chr2L_5.150	95.51	89	4	0	53	141	12528	12440	2e-34	145
yak177	droSim1_genscan_chrU_1.101	93.07	101	7	0	41	141	10440	10340	2e-34	145
yak177	droSim1_genscan_chr2L_5.159	91.96	112	7	1	32	141	9818	9707	2e-34	145
yak177	droSim1_genscan_chrU_3.1	92.04	113	8	1	29	141	7825	7714	2e-34	145
yak177	droSim1_genscan_chr3h_random_1.37	87.94	141	17	0	1	141	60262	60402	2e-34	145
yak177	droSim1_genscan_chr2R_random_1.11	88.65	141	15	1	1	141	35379	35240	2e-34	145
yak177	droSim1_genscan_chrU_2.30	87.94	141	17	0	1	141	17803	17943	2e-34	145
yak177	droSim1_genscan_chrU_1.105	87.94	141	17	0	1	141	19197	19337	2e-34	145
yak177	droSim1_genscan_chr3h_random_1.19	89.51	143	10	3	3	141	41943	41802	2e-34	145
yak177	droSim1_genscan_chrU_2.130	88.11	143	14	1	1	140	44637	44495	2e-34	145
yak177	droSim1_genscan_chrX_4.114	93.14	102	7	0	1	102	168	269	4e-35	147
yak177	droSim1_genscan_chrU_1.59	92.45	106	8	0	2	107	51791	51896	4e-35	147
yak177	droSim1_genscan_chr2L_5.158	91.82	110	9	0	29	138	8532	8641	4e-35	147
yak177	droSim1_genscan_chr3L_5.362	90.76	119	7	1	1	119	1100	986	4e-35	147
yak177	droSim1_genscan_chr2h_random_1.77	89.55	134	13	1	8	141	414	546	4e-35	147
yak177	droSim1_genscan_chrU_1.159	89.13	138	14	1	3	140	6404	6268	4e-35	147
yak177	droSim1_genscan_chr4_1.27	88.41	138	16	0	4	141	13133	12996	4e-35	147
yak177	droSim1_genscan_chr4_1.60	88.41	138	16	0	4	141	3268	3405	4e-35	147
yak177	droSim1_genscan_chr3h_random_1.28	89.04	146	9	3	1	141	4928	4785	4e-35	147
yak177	droSim1_genscan_chr2h_random_1.65	93.94	99	6	0	14	112	39773	39675	1e-35	149
yak177	droSim1_genscan_chr2R_1.27	89.76	127	13	0	1	127	4741	4867	1e-35	149
yak177	droSim1_genscan_chrU_1.178	88.65	141	13	1	1	141	5009	4872	1e-35	149
yak177	droSim1_genscan_chr4_1.6	92.59	108	8	0	1	108	14051	14158	3e-36	151
yak177	droSim1_genscan_chr2L_5.217	92.59	108	8	0	20	127	1534	1641	3e-36	151
yak177	droSim1_genscan_chr2L_5.84	91.96	112	9	0	29	140	11228	11117	3e-36	151
yak177	droSim1_genscan_chr3R_1.4	89.92	129	9	1	3	127	1755	1627	3e-36	151
yak177	droSim1_genscan_chr3L_5.357	89.39	132	14	0	10	141	2982	3113	3e-36	151
yak177	droSim1_genscan_chr4_random_1.3	88.57	140	16	0	2	141	14577	14716	3e-36	151
yak177	droSim1_genscan_chrX_4.138	92.86	112	6	1	4	113	28457	28346	7e-37	153
yak177	droSim1_genscan_chr3h_random_1.41	92.92	113	7	1	29	141	30757	30868	7e-37	153
yak177	droSim1_genscan_chr3h_random_1.19	92.04	113	9	0	1	113	43486	43598	7e-37	153
yak177	droSim1_genscan_chr2L_5.258	90.07	141	7	3	1	141	961	828	7e-37	153
yak177	droSim1_genscan_chr2L_5.128	88.65	141	16	0	1	141	8210	8070	7e-37	153
yak177	droSim1_genscan_chr3R_1.6	93.4	106	7	0	1	106	5065	5170	2e-37	155
yak177	droSim1_genscan_chr3R_1.510	92.62	122	7	2	21	141	5441	5321	2e-37	155
yak177	droSim1_genscan_chr4_1.32	90.98	122	11	0	1	122	7539	7660	2e-37	155
yak177	droSim1_genscan_chr3h_random_1.39	91.06	123	7	1	9	127	71440	71318	2e-37	155
yak177	droSim1_genscan_chr2R_1.52	90.48	126	12	0	2	127	5929	5804	2e-37	155
yak177	droSim1_genscan_chrU_2.153	90.48	126	12	0	1	126	16648	16523	2e-37	155
yak177	droSim1_genscan_chr2L_5.131	89.55	134	14	0	8	141	1461	1328	2e-37	155
yak177	droSim1_genscan_chr2R_1.81	90.58	138	11	2	1	138	1295	1160	2e-37	155
yak177	droSim1_genscan_chr4_1.27	89.13	138	15	0	1	138	1030	893	2e-37	155
yak177	droSim1_genscan_chr4_random_1.3	89.29	140	12	1	2	141	12707	12843	2e-37	155
yak177	droSim1_genscan_chrU_3.381	88.81	143	12	1	3	141	10024	10166	2e-37	155
yak177	droSim1_genscan_chr3R_2.440	94.95	99	5	0	1	99	8753	8851	4e-38	157
yak177	droSim1_genscan_chr2h_random_1.25	94.17	103	6	0	39	141	4181	4079	4e-38	157
yak177	droSim1_genscan_chr4_1.6	91.74	121	7	1	20	140	11507	11390	4e-38	157
yak177	droSim1_genscan_chrU_2.7	91.06	123	11	0	1	123	7481	7603	4e-38	157
yak177	droSim1_genscan_chr2L_5.155	90.4	125	5	1	3	127	5867	5984	4e-38	157
yak177	droSim1_genscan_chr3h_random_1.31	90.55	127	12	0	1	127	15519	15393	4e-38	157
yak177	droSim1_genscan_chr4_1.33	90.55	127	12	0	15	141	8857	8983	4e-38	157
yak177	droSim1_genscan_chr3h_random_1.6	93.52	108	7	0	34	141	20683	20790	1e-38	159
yak177	droSim1_genscan_chrU_1.159	93.52	108	7	0	34	141	136	243	1e-38	159
yak177	droSim1_genscan_chrU_2.40	92.86	112	8	0	13	124	12706	12595	1e-38	159
yak177	droSim1_genscan_chr2R_random_1.10	90.91	132	11	1	10	141	51577	51707	1e-38	159
yak177	droSim1_genscan_chr3R_1.31	90	140	13	1	1	140	2108	1970	1e-38	159
yak177	droSim1_genscan_chr3L_5.336	90.21	143	11	2	1	141	12639	12498	1e-38	159
yak177	droSim1_genscan_chr3L_5.342	96.77	93	3	0	49	141	4259	4351	3e-39	161
yak177	droSim1_genscan_chr2h_random_1.74	95.05	101	5	0	5	105	36794	36894	3e-39	161
yak177	droSim1_genscan_chrX_random_2.30	92.98	114	4	1	1	114	904	795	3e-39	161
yak177	droSim1_genscan_chrU_1.124	92.31	117	9	0	1	117	2017	1901	3e-39	161
yak177	droSim1_genscan_chrX_4.56	91.74	121	10	0	7	127	14666	14786	3e-39	161
yak177	droSim1_genscan_chr2h_random_1.116	90.98	133	11	1	9	141	9439	9308	3e-39	161
yak177	droSim1_genscan_chrU_2.136	89.78	137	14	0	1	137	5318	5454	3e-39	161
yak177	droSim1_genscan_chr3R_1.4	93.1	116	5	1	2	117	19374	19262	7e-40	163
yak177	droSim1_genscan_chrX_4.205	92.56	121	7	1	9	127	2780	2660	7e-40	163
yak177	droSim1_genscan_chr2L_5.253	91.34	127	7	1	1	127	4305	4183	7e-40	163
yak177	droSim1_genscan_chr2h_random_1.37	90.98	133	10	1	9	141	6697	6827	7e-40	163
yak177	droSim1_genscan_chrX_4.155	89.93	139	10	1	1	135	198	336	7e-40	163
yak177	droSim1_genscan_chrU_1.157	90.78	141	10	2	1	141	90052	89915	7e-40	163
yak177	droSim1_genscan_chr2L_5.206	89.58	144	12	1	1	141	5261	5118	7e-40	163
yak177	droSim1_genscan_chr2L_5.215	88.97	145	10	1	1	139	3126	2982	7e-40	163
yak177	droSim1_genscan_chrU_1.119	94.39	107	6	0	31	137	4337	4443	2e-40	165
yak177	droSim1_genscan_chrX_random_1.499	93.69	111	7	0	2	112	597	707	2e-40	165
yak177	droSim1_genscan_chr2R_1.2	93.04	115	8	0	13	127	16910	17024	2e-40	165
yak177	droSim1_genscan_chr2L_5.212	93.28	119	7	1	1	119	590	473	2e-40	165
yak177	droSim1_genscan_chr3R_5.13	90.07	141	11	1	1	141	8128	7991	2e-40	165
yak177	droSim1_genscan_chr2L_5.74	96	100	4	0	1	100	12685	12784	4e-41	167
yak177	droSim1_genscan_chr2h_random_1.68	91.41	128	11	0	14	141	712	585	4e-41	167
yak177	droSim1_genscan_chrX_4.195	91.41	128	11	0	1	128	1060	1187	4e-41	167
yak177	droSim1_genscan_chr2R_2.194	96.19	105	3	1	1	105	2391	2288	1e-41	168
yak177	droSim1_genscan_chr2L_5.211	93.81	113	7	0	9	121	843	955	1e-41	168
yak177	droSim1_genscan_chrX_4.156	94.02	117	6	1	24	140	2819	2934	1e-41	168
yak177	droSim1_genscan_chrU_1.157	93.16	117	8	0	25	141	69396	69280	1e-41	168
yak177	droSim1_genscan_chr4_1.51	91.47	129	11	0	9	137	13518	13390	1e-41	168
yak177	droSim1_genscan_chr3L_5.365	90.07	141	14	0	1	141	2484	2344	1e-41	168
yak177	droSim1_genscan_chrX_4.146	88.59	149	8	1	2	141	1883	2031	1e-41	168
yak177	droSim1_genscan_chr3L_5.28	93.86	114	7	0	1	114	19211	19324	3e-42	170
yak177	droSim1_genscan_chrU_2.281	90.58	138	13	0	1	138	40397	40260	3e-42	170
yak177	droSim1_genscan_chrX_random_2.42	90.85	142	12	1	1	141	5514	5655	3e-42	170
yak177	droSim1_genscan_chrXh_random_1.11	94.59	111	6	0	1	111	4532	4422	7e-43	172
yak177	droSim1_genscan_chr2L_5.160	92.91	127	8	1	1	127	2890	2765	7e-43	172
yak177	droSim1_genscan_chrX_random_2.20	92.31	130	8	1	5	132	345	474	7e-43	172
yak177	droSim1_genscan_chrX_1.373	91.24	137	9	1	5	141	9641	9774	7e-43	172
yak177	droSim1_genscan_chrXh_random_1.3	95.37	108	5	0	1	108	2049	2156	2e-43	174
yak177	droSim1_genscan_chrU_3.5	95.37	108	5	0	19	126	23408	23515	2e-43	174
yak177	droSim1_genscan_chr2L_5.140	91.43	140	11	1	1	140	9720	9582	2e-43	174
yak177	droSim1_genscan_chr3h_random_1.36	91.43	140	11	1	2	141	4211	4073	2e-43	174
yak177	droSim1_genscan_chr2h_random_1.116	91.24	137	12	0	5	141	35924	36060	5e-44	176
yak177	droSim1_genscan_chrU_1.70	95.45	110	5	0	20	129	46849	46740	1e-44	178
yak177	droSim1_genscan_chr3L_5.361	94.12	119	7	0	9	127	403	521	3e-45	180
yak177	droSim1_genscan_chrX_4.122	93.5	123	8	0	4	126	8907	9029	3e-45	180
yak177	droSim1_genscan_chr2R_1.35	92.91	127	9	0	15	141	11623	11749	3e-45	180
yak177	droSim1_genscan_chr3R_1.44	92.48	133	7	1	12	141	261	393	3e-45	180
yak177	droSim1_genscan_chrX_2.429	95.58	113	5	0	1	113	1072	1184	2e-46	184
yak177	droSim1_genscan_chrX_4.118	94.87	117	6	0	1	117	11787	11903	2e-46	184
yak177	droSim1_genscan_chr2L_5.150	92.48	133	10	0	9	141	10922	11054	2e-46	184
yak177	droSim1_genscan_chr3L_5.370	91.97	137	11	0	1	137	14733	14597	2e-46	184
yak177	droSim1_genscan_chr3R_1.4	91.49	141	12	0	1	141	21989	22129	2e-46	184
yak177	droSim1_genscan_chr2L_5.206	92.2	141	10	1	1	141	1459	1598	2e-46	184
yak177	droSim1_genscan_chr2L_5.194	91.49	141	12	0	1	141	3507	3647	2e-46	184
yak177	droSim1_genscan_chr3L_4.940	94.92	118	6	0	24	141	13849	13732	5e-47	186
yak177	droSim1_genscan_chr3L_5.90	92.03	138	11	0	4	141	1978	2115	5e-47	186
yak177	droSim1_genscan_chr2L_5.155	95.73	117	2	1	4	120	3074	3187	1e-47	188
yak177	droSim1_genscan_chr3L_5.372	94.49	127	6	1	1	127	1809	1684	1e-47	188
yak177	droSim1_genscan_chr2L_5.140	93.7	127	8	0	1	127	3449	3575	1e-47	188
yak177	droSim1_genscan_chr3L_5.178	92.81	139	9	1	3	141	8976	9113	1e-47	188
yak177	droSim1_genscan_chrX_4.162	93.18	132	9	0	10	141	7236	7367	3e-48	190
yak177	droSim1_genscan_chr4_1.48	92.65	136	10	0	5	140	1018	883	3e-48	190
yak177	droSim1_genscan_chr3L_5.371	92.2	141	11	0	1	141	19193	19053	8e-49	192
yak177	droSim1_genscan_chrX_1.11	96.49	114	4	0	1	114	15169	15056	2e-49	194
yak177	droSim1_genscan_chr2h_random_1.31	93.48	138	8	1	1	138	14856	14992	2e-49	194
yak177	droSim1_genscan_chrX_3.424	92.75	138	10	0	1	138	5988	5851	2e-49	194
yak177	droSim1_genscan_chr2h_random_1.113	92.81	139	6	1	1	135	19482	19344	2e-49	194
yak177	droSim1_genscan_chrU_3.281	92.96	142	9	1	1	141	1429	1570	2e-49	194
yak177	droSim1_genscan_chrU_3.215	94.49	127	7	0	1	127	31910	32036	5e-50	196
yak177	droSim1_genscan_chrX_4.202	94.7	132	6	1	1	132	7594	7464	1e-50	198
yak177	droSim1_genscan_chr4_1.43	93.38	136	9	0	1	136	18750	18615	1e-50	198
yak177	droSim1_genscan_chr3L_4.940	96.61	118	4	0	24	141	8112	7995	8e-52	202
yak177	droSim1_genscan_chrX_3.701	95.24	126	6	0	1	126	189	314	8e-52	202
yak177	droSim1_genscan_chrX_1.373	95.28	127	6	0	1	127	7568	7442	2e-52	204
yak177	droSim1_genscan_chr2L_5.189	96.69	121	4	0	1	121	1407	1527	1e-53	208
yak177	droSim1_genscan_chrX_random_2.55	93.62	141	9	0	1	141	8956	8816	1e-53	208
yak177	droSim1_genscan_chrU_2.26	95.45	132	6	0	5	136	2654	2785	2e-55	214
yak177	droSim1_genscan_chrX_4.162	95.04	141	6	1	1	141	393	532	5e-56	216
yak177	droSim1_genscan_chrX_4.141	94.93	138	7	0	1	138	11446	11309	1e-56	218
yak177	droSim1_genscan_chr2h_random_1.65	96.85	127	4	0	1	127	124431	124305	3e-57	220
yak177	droSim1_genscan_chr4_1.45	98.43	127	2	0	15	141	11250	11124	6e-62	236
yak177	droSim1_genscan_chrX_4.66	96.45	141	5	0	1	141	240	380	4e-63	240
yak177	droSim1_genscan_chrX_4.63	96.45	141	5	0	1	141	22055	21915	4e-63	240

## Sheet: sec_utr
Query id	Subject id	% identity	alignment length	mismatches	gap openings	q. start	q. end	s. starts. ende-value			bit score
yak177	droSec1_genscan_super_5514.1	89.13	46	5	0	95	140	864	819	1e-06	52
yak177	droSec1_genscan_super_29.16	89.13	46	5	0	95	140	1692	1647	1e-06	52
yak177	droSec1_genscan_super_29.11	89.13	46	5	0	95	140	1692	1647	1e-06	52
yak177	droSec1_genscan_super_30.21	89.36	47	5	0	1	47	435	389	3e-07	54
yak177	droSec1_genscan_super_37.4	89.36	47	5	0	95	141	1617	1663	3e-07	54
yak177	droSec1_genscan_super_4972.1	87.27	55	7	0	11	65	1552	1498	3e-07	54
yak177	droSec1_genscan_super_28.8	91.49	47	4	0	95	141	395	349	1e-09	61.9
yak177	droSec1_genscan_super_66.3	89.09	55	6	0	71	125	1276	1330	1e-09	61.9
yak177	droSec1_genscan_super_2.1159	91.67	48	4	0	49	96	386	433	3e-10	63.9
yak177	droSec1_genscan_super_28.54	89.29	56	6	0	82	137	474	419	3e-10	63.9
yak177	droSec1_genscan_super_1.110	91.84	49	4	0	93	141	484	436	7e-11	65.9
yak177	droSec1_genscan_super_18.191	93.48	46	3	0	95	140	714	669	2e-11	67.9
yak177	droSec1_genscan_super_18.190	93.48	46	3	0	95	140	1517	1472	2e-11	67.9
yak177	droSec1_genscan_super_1.505	92	50	4	0	2	51	808	759	2e-11	67.9
yak177	droSec1_genscan_super_26.78	93.62	47	3	0	1	47	537	583	4e-12	69.9
yak177	droSec1_genscan_super_28.20	92.31	52	4	0	82	133	562	613	1e-12	71.9
yak177	droSec1_genscan_super_18.149	90.16	61	6	0	25	85	1578	1638	3e-13	73.8
yak177	droSec1_genscan_super_1305.3	88.57	70	4	1	47	112	384	453	3e-13	73.8
yak177	droSec1_genscan_super_28.20	85.56	90	4	2	9	98	485	565	3e-13	73.8
yak177	droSec1_genscan_super_629.1	97.62	42	1	0	52	93	329	288	7e-14	75.8
yak177	droSec1_genscan_super_7307.2	94.12	51	3	0	1	51	133	83	2e-14	77.8
yak177	droSec1_genscan_super_7307.1	94.12	51	3	0	1	51	865	915	2e-14	77.8
yak177	droSec1_genscan_super_40.14	87.34	79	10	0	35	113	158	236	2e-14	77.8
yak177	droSec1_genscan_super_30.19	90.91	66	6	0	73	138	11	76	3e-16	83.8
yak177	droSec1_genscan_super_29.17	95	60	2	1	41	99	1433	1492	2e-17	87.7
yak177	droSec1_genscan_super_5437.1	94.74	57	3	0	9	65	382	438	5e-18	89.7
yak177	droSec1_genscan_super_41.18	96.3	54	2	0	24	77	97	44	1e-18	91.7
yak177	droSec1_genscan_super_28.8	96.3	54	2	0	32	85	445	392	1e-18	91.7
yak177	droSec1_genscan_super_162.4	96.55	58	1	1	9	65	98	41	1e-18	91.7
yak177	droSec1_genscan_super_1119.2	93.55	62	4	0	1	62	1077	1138	1e-18	91.7
yak177	droSec1_genscan_super_12706.1	88.75	80	2	1	1	80	502	430	1e-18	91.7
yak177	droSec1_genscan_super_2717.1	88.75	80	2	1	1	80	840	912	1e-18	91.7
yak177	droSec1_genscan_super_3748.1	98.04	51	1	0	7	57	673	723	3e-19	93.7
yak177	droSec1_genscan_super_37.5	94.92	59	3	0	1	59	1164	1222	3e-19	93.7
yak177	droSec1_genscan_super_52.6	94.92	59	3	0	20	78	261	319	3e-19	93.7
yak177	droSec1_genscan_super_37.4	94.92	59	3	0	1	59	1164	1222	3e-19	93.7
yak177	droSec1_genscan_super_1.505	94.92	59	3	0	68	126	757	699	3e-19	93.7
yak177	droSec1_genscan_super_1305.3	92.54	67	5	0	13	79	1469	1535	3e-19	93.7
yak177	droSec1_genscan_super_28.68	92.54	67	5	0	49	115	1419	1485	3e-19	93.7
yak177	droSec1_genscan_super_2.1160	92.54	67	5	0	13	79	168	234	3e-19	93.7
yak177	droSec1_genscan_super_2.1159	92.54	67	5	0	13	79	1469	1535	3e-19	93.7
yak177	droSec1_genscan_super_1.133	92.54	67	5	0	22	88	402	468	3e-19	93.7
yak177	droSec1_genscan_super_24.87	88.51	87	10	0	15	101	167	81	3e-19	93.7
yak177	droSec1_genscan_super_18.200	93.75	64	4	0	64	127	1456	1519	7e-20	95.6
yak177	droSec1_genscan_super_40.24	91.25	80	6	1	1	80	699	621	7e-20	95.6
yak177	droSec1_genscan_super_7.41	87.78	90	4	1	9	98	1738	1656	7e-20	95.6
yak177	droSec1_genscan_super_18.39	85.58	104	6	1	44	138	164	267	7e-20	95.6
yak177	droSec1_genscan_super_11.41	87.04	108	13	1	34	141	1776	1670	7e-20	95.6
yak177	droSec1_genscan_super_11.40	87.04	108	13	1	34	141	1228	1334	7e-20	95.6
yak177	droSec1_genscan_super_26.5	86.61	112	14	1	31	141	224	335	7e-20	95.6
yak177	droSec1_genscan_super_162.1	96.49	57	2	0	9	65	95	39	2e-20	97.6
yak177	droSec1_genscan_super_7694.1	96.49	57	2	0	9	65	104	48	2e-20	97.6
yak177	droSec1_genscan_super_1608.1	96.49	57	2	0	9	65	1313	1257	2e-20	97.6
yak177	droSec1_genscan_super_10057.1	89.89	89	8	1	1	89	88	1	2e-20	97.6
yak177	droSec1_genscan_super_11.418	87.78	90	3	1	1	90	710	629	2e-20	97.6
yak177	droSec1_genscan_super_327.1	85.47	117	17	0	16	132	1997	1881	2e-20	97.6
yak177	droSec1_genscan_super_62.2	84.67	137	20	1	5	141	1485	1350	2e-20	97.6
yak177	droSec1_genscan_super_6.59	96.55	58	2	0	81	138	772	715	5e-21	99.6
yak177	droSec1_genscan_super_1.1186	90.24	82	8	0	1	82	425	506	5e-21	99.6
yak177	droSec1_genscan_super_39.9	84.92	126	19	0	2	127	1171	1296	5e-21	99.6
yak177	droSec1_genscan_super_18.191	83.82	136	10	2	8	141	258	383	5e-21	99.6
yak177	droSec1_genscan_super_18.190	83.82	136	10	2	8	141	1061	1186	5e-21	99.6
yak177	droSec1_genscan_super_52.10	96.61	59	2	0	1	59	1282	1340	1e-21	101
yak177	droSec1_genscan_super_6.38	92	75	6	0	1	75	170	244	1e-21	101
yak177	droSec1_genscan_super_6.37	92	75	6	0	1	75	1293	1367	1e-21	101
yak177	droSec1_genscan_super_7307.2	90	90	7	1	52	141	1048	1135	1e-21	101
yak177	droSec1_genscan_super_7307.1	90	90	7	1	52	141	357	270	1e-21	101
yak177	droSec1_genscan_super_4.27	90	90	7	1	52	141	615	528	1e-21	101
yak177	droSec1_genscan_super_129.6	98.21	56	1	0	72	127	1218	1273	3e-22	103
yak177	droSec1_genscan_super_42.6	95.31	64	3	0	28	91	968	905	3e-22	103
yak177	droSec1_genscan_super_153.2	90.48	84	8	0	19	102	538	621	3e-22	103
yak177	droSec1_genscan_super_10.9	90.48	84	8	0	1	84	404	321	3e-22	103
yak177	droSec1_genscan_super_64.6	88.54	96	11	0	1	96	550	455	3e-22	103
yak177	droSec1_genscan_super_405.1	98.25	57	1	0	9	65	1811	1867	8e-23	105
yak177	droSec1_genscan_super_8.79	95.38	65	3	0	16	80	1	65	8e-23	105
yak177	droSec1_genscan_super_6.22	91.01	89	7	1	30	117	1461	1549	8e-23	105
yak177	droSec1_genscan_super_6.21	91.01	89	7	1	30	117	1631	1543	8e-23	105
yak177	droSec1_genscan_super_94.2	94.29	70	4	0	1	70	1896	1965	2e-23	107
yak177	droSec1_genscan_super_94.1	94.29	70	4	0	1	70	1888	1819	2e-23	107
yak177	droSec1_genscan_super_23.142	92.31	78	6	0	5	82	295	218	2e-23	107
yak177	droSec1_genscan_super_41.5	89.36	94	10	0	1	94	1998	1905	2e-23	107
yak177	droSec1_genscan_super_20.105	95.52	67	3	0	21	87	70	4	5e-24	109
yak177	droSec1_genscan_super_26.2	91.21	91	7	1	1	91	664	753	5e-24	109
yak177	droSec1_genscan_super_28.63	87.5	120	10	2	1	120	735	621	5e-24	109
yak177	droSec1_genscan_super_2906.2	94.44	72	4	0	8	79	323	252	1e-24	111
yak177	droSec1_genscan_super_139.4	94.44	72	4	0	8	79	411	340	1e-24	111
yak177	droSec1_genscan_super_139.4	94.44	72	4	0	8	79	765	694	1e-24	111
yak177	droSec1_genscan_super_2181.1	92.5	80	6	0	1	80	127	48	1e-24	111
yak177	droSec1_genscan_super_808.1	92.5	80	6	0	1	80	428	349	1e-24	111
yak177	droSec1_genscan_super_42.2	92.5	80	6	0	1	80	1912	1991	1e-24	111
yak177	droSec1_genscan_super_42.1	92.5	80	6	0	1	80	617	538	1e-24	111
yak177	droSec1_genscan_super_40.6	89.58	96	10	0	1	96	652	557	1e-24	111
yak177	droSec1_genscan_super_5500.1	88.46	104	12	0	38	141	516	413	1e-24	111
yak177	droSec1_genscan_super_66.4	87.5	112	14	0	26	137	1858	1747	1e-24	111
yak177	droSec1_genscan_super_66.3	87.5	112	14	0	26	137	1467	1578	1e-24	111
yak177	droSec1_genscan_super_59.7	88.6	114	9	2	31	141	115	3	1e-24	111
yak177	droSec1_genscan_super_1.279	95.65	69	3	0	5	73	444	512	3e-25	113
yak177	droSec1_genscan_super_1.278	95.65	69	3	0	5	73	264	196	3e-25	113
yak177	droSec1_genscan_super_5938.1	94.52	73	4	0	1	73	752	680	3e-25	113
yak177	droSec1_genscan_super_2400.1	94.52	73	4	0	1	73	917	845	3e-25	113
yak177	droSec1_genscan_super_244.1	94.52	73	4	0	1	73	1960	1888	3e-25	113
yak177	droSec1_genscan_super_231.1	94.52	73	4	0	1	73	1677	1605	3e-25	113
yak177	droSec1_genscan_super_160.1	94.52	73	4	0	1	73	1619	1547	3e-25	113
yak177	droSec1_genscan_super_159.2	94.52	73	4	0	1	73	1901	1829	3e-25	113
yak177	droSec1_genscan_super_159.1	94.52	73	4	0	1	73	1865	1937	3e-25	113
yak177	droSec1_genscan_super_23.152	94.52	73	4	0	69	141	1948	1876	3e-25	113
yak177	droSec1_genscan_super_11.72	93.51	77	5	0	51	127	1389	1313	3e-25	113
yak177	droSec1_genscan_super_64.1	92.59	81	6	0	19	99	1960	1880	3e-25	113
yak177	droSec1_genscan_super_39.6	91.76	85	7	0	57	141	1	85	3e-25	113
yak177	droSec1_genscan_super_1.110	91.76	85	7	0	1	85	592	508	3e-25	113
yak177	droSec1_genscan_super_30.29	91.01	89	8	0	16	104	1912	2000	3e-25	113
yak177	droSec1_genscan_super_55.24	90.32	93	9	0	1	93	422	330	3e-25	113
yak177	droSec1_genscan_super_6.59	91.4	93	7	1	2	94	1086	1177	3e-25	113
yak177	droSec1_genscan_super_26.1	89.42	104	9	1	40	141	1522	1625	3e-25	113
yak177	droSec1_genscan_super_11.402	86.61	127	9	2	1	127	860	742	3e-25	113
yak177	droSec1_genscan_super_40.5	86.47	133	17	1	1	132	164	32	3e-25	113
yak177	droSec1_genscan_super_21.11	90.43	94	9	0	48	141	589	496	8e-26	115
yak177	droSec1_genscan_super_3955.1	86.89	122	16	0	16	137	1608	1729	8e-26	115
yak177	droSec1_genscan_super_11.446	87.3	126	10	2	1	123	1285	1407	8e-26	115
yak177	droSec1_genscan_super_42.9	86.11	144	16	2	1	141	1808	1950	8e-26	115
yak177	droSec1_genscan_super_18.179	91.95	87	7	0	1	87	147	61	2e-26	117
yak177	droSec1_genscan_super_4247.1	90.09	111	9	2	33	141	858	748	2e-26	117
yak177	droSec1_genscan_super_20.50	88.24	119	13	1	3	120	431	549	2e-26	117
yak177	droSec1_genscan_super_20.49	88.24	119	13	1	3	120	475	357	2e-26	117
yak177	droSec1_genscan_super_10.7	85.61	139	20	0	3	141	75	213	2e-26	117
yak177	droSec1_genscan_super_1988.1	95.83	72	3	0	1	72	1319	1390	5e-27	119
yak177	droSec1_genscan_super_112.2	94.74	76	4	0	20	95	804	879	5e-27	119
yak177	droSec1_genscan_super_29.18	93.18	88	5	1	41	127	625	538	5e-27	119
yak177	droSec1_genscan_super_147.2	89.42	104	11	0	15	118	1037	1140	5e-27	119
yak177	droSec1_genscan_super_1570.1	89.42	104	11	0	38	141	487	384	5e-27	119
yak177	droSec1_genscan_super_30.5	89.19	111	10	1	31	141	1665	1557	5e-27	119
yak177	droSec1_genscan_super_3655.1	94.81	77	4	0	3	79	1370	1446	1e-27	121
yak177	droSec1_genscan_super_7341.1	95.06	81	3	1	1	80	1261	1181	1e-27	121
yak177	droSec1_genscan_super_4335.1	95.06	81	3	1	1	80	1617	1537	1e-27	121
yak177	droSec1_genscan_super_8.641	92.94	85	6	0	43	127	1744	1660	1e-27	121
yak177	droSec1_genscan_super_0.1762	87.32	142	16	2	1	141	1814	1674	3e-28	123
yak177	droSec1_genscan_super_0.1761	87.32	142	16	2	1	141	1619	1759	3e-28	123
yak177	droSec1_genscan_super_1177.1	94.94	79	4	0	1	79	116	38	8e-29	125
yak177	droSec1_genscan_super_1252.2	97.22	72	2	0	9	80	1901	1830	2e-29	127
yak177	droSec1_genscan_super_7140.1	97.22	72	2	0	9	80	969	898	2e-29	127
yak177	droSec1_genscan_super_3301.2	97.22	72	2	0	9	80	727	656	2e-29	127
yak177	droSec1_genscan_super_3301.1	97.22	72	2	0	9	80	105	34	2e-29	127
yak177	droSec1_genscan_super_7905.1	95	80	4	0	1	80	916	837	2e-29	127
yak177	droSec1_genscan_super_6067.1	95	80	4	0	1	80	112	33	2e-29	127
yak177	droSec1_genscan_super_4972.1	95	80	4	0	1	80	113	34	2e-29	127
yak177	droSec1_genscan_super_1315.1	95	80	4	0	1	80	1659	1580	2e-29	127
yak177	droSec1_genscan_super_39.24	91.67	96	8	0	1	96	404	309	2e-29	127
yak177	droSec1_genscan_super_8.414	88	125	11	1	1	125	1439	1559	2e-29	127
yak177	droSec1_genscan_super_8.409	88	125	11	1	1	125	1439	1559	2e-29	127
yak177	droSec1_genscan_super_1177.1	96.1	77	3	0	4	80	1940	1864	5e-30	129
yak177	droSec1_genscan_super_52.11	92.47	93	7	0	3	95	1342	1434	5e-30	129
yak177	droSec1_genscan_super_52.10	92.47	93	7	0	3	95	1741	1649	5e-30	129
yak177	droSec1_genscan_super_40.14	91.75	97	8	0	1	97	112	16	5e-30	129
yak177	droSec1_genscan_super_147.2	90.18	112	9	1	32	141	296	407	5e-30	129
yak177	droSec1_genscan_super_42.10	88.43	121	14	0	1	121	1442	1562	5e-30	129
yak177	droSec1_genscan_super_2.4	88.1	126	11	1	20	141	1772	1647	5e-30	129
yak177	droSec1_genscan_super_28.69	85.91	149	11	2	1	139	337	189	5e-30	129
yak177	droSec1_genscan_super_30.20	88.52	122	14	0	16	137	96	217	1e-30	131
yak177	droSec1_genscan_super_30.19	88.52	122	14	0	16	137	1569	1690	1e-30	131
yak177	droSec1_genscan_super_7.434	93.68	95	5	1	1	95	136	43	3e-31	133
yak177	droSec1_genscan_super_6.7	92.38	105	4	2	23	127	616	716	3e-31	133
yak177	droSec1_genscan_super_6.6	92.38	105	4	2	23	127	240	140	3e-31	133
yak177	droSec1_genscan_super_26.47	89.57	115	12	0	1	115	119	5	3e-31	133
yak177	droSec1_genscan_super_39.2	88.28	128	11	1	1	128	148	271	3e-31	133
yak177	droSec1_genscan_super_7665.1	87.05	139	18	0	3	141	1172	1310	3e-31	133
yak177	droSec1_genscan_super_11.424	87.5	144	8	3	1	140	1168	1305	3e-31	133
yak177	droSec1_genscan_super_11.423	87.5	144	8	3	1	140	1953	1816	3e-31	133
yak177	droSec1_genscan_super_37.9	98.61	72	1	0	1	72	1166	1237	9e-32	135
yak177	droSec1_genscan_super_37.8	98.61	72	1	0	1	72	1883	1812	9e-32	135
yak177	droSec1_genscan_super_11206.1	96.25	80	3	0	1	80	982	903	9e-32	135
yak177	droSec1_genscan_super_10448.1	96.25	80	3	0	1	80	1141	1062	9e-32	135
yak177	droSec1_genscan_super_8104.1	96.25	80	3	0	1	80	369	448	9e-32	135
yak177	droSec1_genscan_super_6867.1	96.25	80	3	0	1	80	101	22	9e-32	135
yak177	droSec1_genscan_super_6758.1	96.25	80	3	0	1	80	1244	1323	9e-32	135
yak177	droSec1_genscan_super_5803.1	96.25	80	3	0	1	80	206	127	9e-32	135
yak177	droSec1_genscan_super_5058.1	96.25	80	3	0	1	80	1119	1040	9e-32	135
yak177	droSec1_genscan_super_3788.1	96.25	80	3	0	1	80	112	33	9e-32	135
yak177	droSec1_genscan_super_2972.1	96.25	80	3	0	1	80	1753	1832	9e-32	135
yak177	droSec1_genscan_super_2259.1	96.25	80	3	0	1	80	112	33	9e-32	135
yak177	droSec1_genscan_super_2259.1	96.25	80	3	0	1	80	1942	1863	9e-32	135
yak177	droSec1_genscan_super_2181.1	96.25	80	3	0	1	80	1890	1811	9e-32	135
yak177	droSec1_genscan_super_1252.2	96.25	80	3	0	1	80	144	65	9e-32	135
yak177	droSec1_genscan_super_1252.1	96.25	80	3	0	1	80	1039	960	9e-32	135
yak177	droSec1_genscan_super_829.1	96.25	80	3	0	1	80	125	46	9e-32	135
yak177	droSec1_genscan_super_829.1	96.25	80	3	0	1	80	1942	1863	9e-32	135
yak177	droSec1_genscan_super_808.1	96.25	80	3	0	1	80	1549	1470	9e-32	135
yak177	droSec1_genscan_super_617.1	96.25	80	3	0	1	80	1278	1357	9e-32	135
yak177	droSec1_genscan_super_480.1	96.25	80	3	0	1	80	1757	1836	9e-32	135
yak177	droSec1_genscan_super_410.1	96.25	80	3	0	1	80	240	161	9e-32	135
yak177	droSec1_genscan_super_405.2	96.25	80	3	0	1	80	112	33	9e-32	135
yak177	droSec1_genscan_super_381.2	96.25	80	3	0	1	80	1686	1607	9e-32	135
yak177	droSec1_genscan_super_381.1	96.25	80	3	0	1	80	1361	1440	9e-32	135
yak177	droSec1_genscan_super_309.1	96.25	80	3	0	1	80	112	33	9e-32	135
yak177	droSec1_genscan_super_286.1	96.25	80	3	0	1	80	137	58	9e-32	135
yak177	droSec1_genscan_super_286.1	96.25	80	3	0	1	80	1945	1866	9e-32	135
yak177	droSec1_genscan_super_162.5	96.25	80	3	0	1	80	124	45	9e-32	135
yak177	droSec1_genscan_super_162.3	96.25	80	3	0	1	80	113	34	9e-32	135
yak177	droSec1_genscan_super_162.2	96.25	80	3	0	1	80	112	33	9e-32	135
yak177	droSec1_genscan_super_162.1	96.25	80	3	0	1	80	1933	1854	9e-32	135
yak177	droSec1_genscan_super_30.21	95.24	84	4	0	4	87	372	289	9e-32	135
yak177	droSec1_genscan_super_5.824	93.48	92	6	0	1	92	919	828	9e-32	135
yak177	droSec1_genscan_super_6.34	91.35	104	9	0	20	123	1867	1764	9e-32	135
yak177	droSec1_genscan_super_3.551	90.18	112	11	0	30	141	765	876	9e-32	135
yak177	droSec1_genscan_super_104.3	94.44	90	5	0	38	127	694	783	6e-33	139
yak177	droSec1_genscan_super_11.245	92.16	102	8	0	35	136	1960	1859	6e-33	139
yak177	droSec1_genscan_super_11.244	92.16	102	8	0	35	136	254	153	6e-33	139
yak177	droSec1_genscan_super_2206.1	92.93	99	7	0	29	127	727	629	1e-33	141
yak177	droSec1_genscan_super_1551.2	92.93	99	7	0	29	127	1043	945	1e-33	141
yak177	droSec1_genscan_super_150.3	92.93	99	7	0	29	127	1669	1571	1e-33	141
yak177	droSec1_genscan_super_28.12	89.74	117	5	1	3	119	1891	2000	1e-33	141
yak177	droSec1_genscan_super_55.9	89.76	127	12	1	1	126	1119	1245	1e-33	141
yak177	droSec1_genscan_super_6091.1	88.81	134	13	1	10	141	1676	1543	1e-33	141
yak177	droSec1_genscan_super_744.2	88.81	134	13	1	10	141	387	254	1e-33	141
yak177	droSec1_genscan_super_744.1	88.81	134	13	1	10	141	1631	1498	1e-33	141
yak177	droSec1_genscan_super_8.138	88.81	134	13	1	10	141	1869	1736	1e-33	141
yak177	droSec1_genscan_super_9540.1	91.67	108	9	0	1	108	882	775	4e-34	143
yak177	droSec1_genscan_super_28.38	90	120	12	0	22	141	2000	1881	4e-34	143
yak177	droSec1_genscan_super_3.1038	90.83	120	10	1	1	119	1801	1920	4e-34	143
yak177	droSec1_genscan_super_3.1037	90.83	120	10	1	1	119	1393	1274	4e-34	143
yak177	droSec1_genscan_super_109.7	95.51	89	4	0	20	108	1	89	9e-35	145
yak177	droSec1_genscan_super_226.1	88.65	141	15	1	1	141	527	388	9e-35	145
yak177	droSec1_genscan_super_37.31	94.68	94	5	0	24	117	1354	1261	2e-35	147
yak177	droSec1_genscan_super_37.30	94.68	94	5	0	24	117	765	672	2e-35	147
yak177	droSec1_genscan_super_1.795	94.68	94	5	0	34	127	1563	1470	2e-35	147
yak177	droSec1_genscan_super_1.1208	90.16	122	12	0	5	126	370	249	2e-35	147
yak177	droSec1_genscan_super_23.151	89.86	138	12	2	1	138	1717	1582	2e-35	147
yak177	droSec1_genscan_super_49.1	90.76	119	11	0	23	141	1342	1460	6e-36	149
yak177	droSec1_genscan_super_5428.1	97.65	85	2	0	1	85	849	765	4e-37	153
yak177	droSec1_genscan_super_629.1	97.65	85	2	0	1	85	849	765	4e-37	153
yak177	droSec1_genscan_super_11.25	91.27	126	6	2	20	141	1104	1228	4e-37	153
yak177	droSec1_genscan_super_11.451	90.63	128	10	1	1	126	1925	1798	4e-37	153
yak177	droSec1_genscan_super_39.29	92.11	114	9	0	28	141	1693	1806	9e-38	155
yak177	droSec1_genscan_super_8.545	89.92	129	7	1	4	126	439	567	9e-38	155
yak177	droSec1_genscan_super_8.496	89.47	133	8	1	1	127	1588	1456	9e-38	155
yak177	droSec1_genscan_super_8.495	89.47	133	8	1	1	127	1387	1519	9e-38	155
yak177	droSec1_genscan_super_42.10	89.55	134	14	0	7	140	1107	1240	9e-38	155
yak177	droSec1_genscan_super_28.13	90.4	125	5	1	3	127	454	571	2e-38	157
yak177	droSec1_genscan_super_59.6	89.21	139	15	0	3	141	1373	1511	2e-38	157
yak177	droSec1_genscan_super_29.11	93.52	108	7	0	34	141	1	108	6e-39	159
yak177	droSec1_genscan_super_11.451	91.94	124	9	1	1	123	507	630	6e-39	159
yak177	droSec1_genscan_super_26.27	95.05	101	5	0	1	101	1254	1354	2e-39	161
yak177	droSec1_genscan_super_26.26	95.05	101	5	0	1	101	1618	1518	2e-39	161
yak177	droSec1_genscan_super_26.78	92.62	122	4	2	1	122	936	820	2e-39	161
yak177	droSec1_genscan_super_8152.1	90.07	141	13	1	2	141	1070	930	2e-39	161
yak177	droSec1_genscan_super_18.149	95.1	102	5	0	1	102	372	473	4e-40	163
yak177	droSec1_genscan_super_18.195	92.37	118	9	0	20	137	2000	1883	4e-40	163
yak177	droSec1_genscan_super_30.30	91.8	122	10	0	1	122	52	173	4e-40	163
yak177	droSec1_genscan_super_16.190	94.44	108	6	0	1	108	674	567	2e-41	167
yak177	droSec1_genscan_super_16.189	94.44	108	6	0	1	108	644	751	2e-41	167
yak177	droSec1_genscan_super_14.11	90.98	133	12	0	9	141	1864	1732	6e-42	168
yak177	droSec1_genscan_super_28.61	90.58	138	9	1	8	141	1771	1634	6e-42	168
yak177	droSec1_genscan_super_28.54	94.55	110	6	0	24	133	206	97	2e-42	170
yak177	droSec1_genscan_super_37.5	93.86	114	7	0	28	141	11	124	2e-42	170
yak177	droSec1_genscan_super_11.445	89.36	141	5	1	1	141	128	258	2e-42	170
yak177	droSec1_genscan_super_5.1081	95.33	107	5	0	1	107	780	886	4e-43	172
yak177	droSec1_genscan_super_2556.1	94.59	111	6	0	1	111	935	825	4e-43	172
yak177	droSec1_genscan_super_112.1	94.59	111	6	0	1	111	912	802	4e-43	172
yak177	droSec1_genscan_super_11.4	91.11	135	12	0	6	140	1582	1716	4e-43	172
yak177	droSec1_genscan_super_75.7	90.78	141	10	1	1	141	291	428	4e-43	172
yak177	droSec1_genscan_super_109.8	95.37	108	5	0	1	108	1375	1482	1e-43	174
yak177	droSec1_genscan_super_30.12	95.37	108	5	0	20	127	190	83	1e-43	174
yak177	droSec1_genscan_super_55.21	91.67	132	11	0	10	141	1263	1394	1e-43	174
yak177	droSec1_genscan_super_5514.1	90.78	141	13	0	1	141	522	382	3e-44	176
yak177	droSec1_genscan_super_29.17	90.78	141	13	0	1	141	1876	1736	3e-44	176
yak177	droSec1_genscan_super_29.16	90.78	141	13	0	1	141	1350	1210	3e-44	176
yak177	droSec1_genscan_super_29.11	90.78	141	13	0	1	141	1350	1210	3e-44	176
yak177	droSec1_genscan_super_28.65	91.49	141	11	1	1	141	1218	1357	3e-44	176
yak177	droSec1_genscan_super_26.11	91.49	141	11	1	1	141	476	615	3e-44	176
yak177	droSec1_genscan_super_10.6	94.74	114	6	0	1	114	200	87	6e-45	178
yak177	droSec1_genscan_super_192.1	91.3	138	12	0	4	141	1018	1155	6e-45	178
yak177	droSec1_genscan_super_8.459	97.98	99	2	0	43	141	349	447	2e-45	180
yak177	droSec1_genscan_super_75.5	92.91	127	9	0	1	127	933	807	2e-45	180
yak177	droSec1_genscan_super_75.4	92.91	127	9	0	1	127	451	325	2e-45	180
yak177	droSec1_genscan_super_1.1130	98.08	104	1	1	2	105	1782	1884	4e-46	182
yak177	droSec1_genscan_super_1.1129	98.08	104	1	1	2	105	834	732	4e-46	182
yak177	droSec1_genscan_super_18.130	96.33	109	4	0	8	116	637	529	1e-46	184
yak177	droSec1_genscan_super_20.102	92.48	133	10	0	9	141	1662	1794	1e-46	184
yak177	droSec1_genscan_super_10.112	91.97	137	11	0	5	141	267	403	1e-46	184
yak177	droSec1_genscan_super_10.111	91.97	137	11	0	5	141	267	403	1e-46	184
yak177	droSec1_genscan_super_18.196	92.2	141	10	1	1	141	227	88	1e-46	184
yak177	droSec1_genscan_super_39.8	92.81	139	9	1	1	139	374	511	7e-48	188
yak177	droSec1_genscan_super_6.480	95.69	116	5	0	3	118	178	293	2e-48	190
yak177	droSec1_genscan_super_23.147	94.66	131	2	2	1	127	1608	1737	1e-49	194
yak177	droSec1_genscan_super_46.9	96.58	117	4	0	25	141	1946	1830	2e-51	200
yak177	droSec1_genscan_super_8.176	92.91	141	10	0	1	141	1091	1231	2e-51	200
yak177	droSec1_genscan_super_8.628	94.07	135	8	0	7	141	664	530	1e-52	204
yak177	droSec1_genscan_super_8.627	94.07	135	8	0	7	141	366	500	1e-52	204
yak177	droSec1_genscan_super_8.148	93.62	141	9	0	1	141	49	189	7e-54	208
yak177	droSec1_genscan_super_8.147	93.62	141	9	0	1	141	219	79	7e-54	208
yak177	droSec1_genscan_super_39.20	94.24	139	8	0	1	139	1415	1553	5e-55	212
yak177	droSec1_genscan_super_28.20	95	140	7	0	1	140	1584	1723	5e-58	222

## Sheet: sec_intron
Query id	Subject id	% identity	alignment length	mismatches	gap openings	q. start	q. end	s. starts. ende-value			bit score
yak177	droSec1_genscan_super_76.7	90	40	4	0	102	141	3835	3796	2e-05	48.1
yak177	droSec1_genscan_super_134.1	90	40	4	0	101	140	674	635	2e-05	48.1
yak177	droSec1_genscan_super_43.2	90.48	42	1	1	1	42	18718	18680	2e-05	48.1
yak177	droSec1_genscan_super_30.19	87.5	48	6	0	35	82	3651	3698	2e-05	48.1
yak177	droSec1_genscan_super_51.1	87.5	48	6	0	92	139	39336	39383	2e-05	48.1
yak177	droSec1_genscan_super_30.46	87.5	48	6	0	77	124	1075	1122	2e-05	48.1
yak177	droSec1_genscan_super_52.2	86.54	52	7	0	4	55	2560	2509	2e-05	48.1
yak177	droSec1_genscan_super_28.4	86.54	52	7	0	7	58	60050	59999	2e-05	48.1
yak177	droSec1_genscan_super_6.23	85.71	56	8	0	12	67	5332	5387	2e-05	48.1
yak177	droSec1_genscan_super_63.8	90.24	41	4	0	92	132	41512	41552	6e-06	50.1
yak177	droSec1_genscan_super_40.5	87.76	49	6	0	18	66	15794	15842	6e-06	50.1
yak177	droSec1_genscan_super_52.4	87.76	49	6	0	1	49	5618	5666	6e-06	50.1
yak177	droSec1_genscan_super_40.5	86.79	53	7	0	8	60	18452	18400	6e-06	50.1
yak177	droSec1_genscan_super_52.4	86.67	60	6	1	68	127	5679	5736	6e-06	50.1
yak177	droSec1_genscan_super_30.40	90.48	42	4	0	5	46	1511	1552	2e-06	52
yak177	droSec1_genscan_super_104.2	89.13	46	5	0	96	141	39292	39337	2e-06	52
yak177	droSec1_genscan_super_65.4	89.13	46	5	0	30	75	723	678	2e-06	52
yak177	droSec1_genscan_super_5.1083	88	50	6	0	92	141	6206	6157	2e-06	52
yak177	droSec1_genscan_super_26.25	86.21	58	8	0	21	78	1302	1245	2e-06	52
yak177	droSec1_genscan_super_28.68	83.33	78	13	0	39	116	442	519	2e-06	52
yak177	droSec1_genscan_super_30.11	90.7	43	4	0	99	141	10542	10584	4e-07	54
yak177	droSec1_genscan_super_54.3	88.24	51	6	0	1	51	47877	47827	4e-07	54
yak177	droSec1_genscan_super_28.14	90.2	51	4	1	78	127	23871	23921	4e-07	54
yak177	droSec1_genscan_super_41.4	88.24	51	6	0	89	139	626	576	4e-07	54
yak177	droSec1_genscan_super_122.1	86.44	59	8	0	1	59	24432	24490	4e-07	54
yak177	droSec1_genscan_super_131.2	82.11	95	17	0	1	95	1761	1855	4e-07	54
yak177	droSec1_genscan_super_28.1	92.5	40	3	0	37	76	4617	4578	1e-07	56
yak177	droSec1_genscan_super_48.3	90.91	44	4	0	98	141	8310	8353	1e-07	56
yak177	droSec1_genscan_super_93.2	90.91	44	4	0	6	49	10447	10404	1e-07	56
yak177	droSec1_genscan_super_51.1	89.58	48	5	0	94	141	27417	27370	1e-07	56
yak177	droSec1_genscan_super_110.2	88.46	52	6	0	90	141	10122	10071	1e-07	56
yak177	droSec1_genscan_super_110.2	88.46	52	6	0	90	141	15437	15386	1e-07	56
yak177	droSec1_genscan_super_110.1	88.46	52	6	0	90	141	30351	30300	1e-07	56
yak177	droSec1_genscan_super_30.10	88.46	52	6	0	25	76	11476	11425	1e-07	56
yak177	droSec1_genscan_super_30.45	87.5	56	7	0	31	86	1936	1991	1e-07	56
yak177	droSec1_genscan_super_11.452	87.5	56	7	0	72	127	2773	2718	1e-07	56
yak177	droSec1_genscan_super_40.5	80.7	114	15	1	31	137	18795	18682	1e-07	56
yak177	droSec1_genscan_super_59.2	91.11	45	4	0	97	141	38568	38524	3e-08	58
yak177	droSec1_genscan_super_93.2	91.11	45	4	0	95	139	3232	3188	3e-08	58
yak177	droSec1_genscan_super_5.5	89.8	49	5	0	93	141	21711	21759	3e-08	58
yak177	droSec1_genscan_super_87.4	90.57	53	4	1	90	141	11343	11291	3e-08	58
yak177	droSec1_genscan_super_30.40	92.86	42	3	0	100	141	7763	7722	6e-09	60
yak177	droSec1_genscan_super_64.1	92.86	42	3	0	1	42	6032	6073	6e-09	60
yak177	droSec1_genscan_super_30.12	89.66	58	5	1	38	95	1230	1286	6e-09	60
yak177	droSec1_genscan_super_28.4	85.14	74	11	0	25	98	7009	7082	6e-09	60
yak177	droSec1_genscan_super_60.4	93.02	43	3	0	96	138	19692	19734	2e-09	61.9
yak177	droSec1_genscan_super_11.452	93.02	43	3	0	1	43	27836	27878	2e-09	61.9
yak177	droSec1_genscan_super_52.2	91.49	47	4	0	77	123	19639	19593	2e-09	61.9
yak177	droSec1_genscan_super_0.236	91.49	47	4	0	1	47	1254	1208	2e-09	61.9
yak177	droSec1_genscan_super_30.12	88.52	61	4	1	70	127	7734	7794	2e-09	61.9
yak177	droSec1_genscan_super_117.1	88.06	67	7	1	1	66	18393	18459	2e-09	61.9
yak177	droSec1_genscan_super_18.191	85.92	71	10	0	67	137	1957	2027	2e-09	61.9
yak177	droSec1_genscan_super_76.7	87.32	71	8	1	71	141	472	541	2e-09	61.9
yak177	droSec1_genscan_super_72.2	84.81	79	12	0	20	98	81842	81764	2e-09	61.9
yak177	droSec1_genscan_super_30.8	93.18	44	3	0	81	124	9161	9204	4e-10	63.9
yak177	droSec1_genscan_super_6.3	91.67	48	4	0	1	48	13480	13527	4e-10	63.9
yak177	droSec1_genscan_super_54.3	91.67	48	4	0	28	75	33942	33895	4e-10	63.9
yak177	droSec1_genscan_super_30.11	91.67	48	4	0	27	74	14904	14857	4e-10	63.9
yak177	droSec1_genscan_super_131.2	91.67	48	4	0	94	141	1933	1980	4e-10	63.9
yak177	droSec1_genscan_super_23.148	91.67	48	4	0	10	57	10557	10510	4e-10	63.9
yak177	droSec1_genscan_super_40.10	88.33	60	7	0	28	87	12135	12076	4e-10	63.9
yak177	droSec1_genscan_super_82.1	87.5	64	8	0	64	127	60506	60443	4e-10	63.9
yak177	droSec1_genscan_super_52.4	87.88	66	5	1	62	127	3151	3213	4e-10	63.9
yak177	droSec1_genscan_super_72.2	83.33	96	16	0	1	96	6235	6330	4e-10	63.9
yak177	droSec1_genscan_super_55.10	84.47	103	8	3	43	141	1414	1316	4e-10	63.9
yak177	droSec1_genscan_super_6.63	95.12	41	2	0	1	41	2235	2195	1e-10	65.9
yak177	droSec1_genscan_super_52.9	95.12	41	2	0	14	54	4729	4689	1e-10	65.9
yak177	droSec1_genscan_super_59.2	95.56	45	1	1	84	127	32740	32696	1e-10	65.9
yak177	droSec1_genscan_super_54.3	91.84	49	4	0	93	141	47484	47436	1e-10	65.9
yak177	droSec1_genscan_super_51.1	91.84	49	4	0	93	141	13976	14024	1e-10	65.9
yak177	droSec1_genscan_super_28.8	92.45	53	3	1	1	52	11785	11837	1e-10	65.9
yak177	droSec1_genscan_super_5.5	89.47	57	6	0	85	141	41717	41661	1e-10	65.9
yak177	droSec1_genscan_super_104.2	88.52	61	7	0	29	89	34004	34064	1e-10	65.9
yak177	droSec1_genscan_super_109.1	84.71	85	13	0	2	86	805	889	1e-10	65.9
yak177	droSec1_genscan_super_40.5	83.87	93	15	0	6	98	16286	16378	1e-10	65.9
yak177	droSec1_genscan_super_61.1	85.26	95	10	2	50	141	9070	9163	1e-10	65.9
yak177	droSec1_genscan_super_30.31	83.19	119	16	2	26	141	14754	14871	1e-10	65.9
yak177	droSec1_genscan_super_52.8	95.24	42	2	0	14	55	10116	10157	3e-11	67.9
yak177	droSec1_genscan_super_48.8	93.48	46	3	0	82	127	33536	33581	3e-11	67.9
yak177	droSec1_genscan_super_82.1	92	50	4	0	9	58	40872	40921	3e-11	67.9
yak177	droSec1_genscan_super_30.11	92	50	4	0	1	50	7976	8025	3e-11	67.9
yak177	droSec1_genscan_super_30.40	92.59	54	3	1	36	89	3527	3579	3e-11	67.9
yak177	droSec1_genscan_super_120.1	90.74	54	5	0	6	59	28419	28366	3e-11	67.9
yak177	droSec1_genscan_super_63.8	90.74	54	5	0	87	140	22604	22551	3e-11	67.9
yak177	droSec1_genscan_super_42.1	91.38	58	4	1	83	139	14558	14501	3e-11	67.9
yak177	droSec1_genscan_super_41.13	91.94	62	3	2	33	94	12551	12610	3e-11	67.9
yak177	droSec1_genscan_super_78.4	84.31	102	15	1	3	104	6158	6258	3e-11	67.9
yak177	droSec1_genscan_super_62.3	95.35	43	2	0	5	47	1509	1467	7e-12	69.9
yak177	droSec1_genscan_super_40.10	92.16	51	4	0	45	95	635	685	7e-12	69.9
yak177	droSec1_genscan_super_41.13	92.16	51	4	0	90	140	12975	13025	7e-12	69.9
yak177	droSec1_genscan_super_30.40	92.16	51	4	0	64	114	1688	1738	7e-12	69.9
yak177	droSec1_genscan_super_11.448	92.16	51	4	0	2	52	7757	7807	7e-12	69.9
yak177	droSec1_genscan_super_11.448	92.16	51	4	0	91	141	7835	7885	7e-12	69.9
yak177	droSec1_genscan_super_26.4	89.83	59	6	0	31	89	5520	5462	7e-12	69.9
yak177	droSec1_genscan_super_11.430	88.89	63	7	0	64	126	22556	22618	7e-12	69.9
yak177	droSec1_genscan_super_60.4	87.32	71	9	0	71	141	13740	13810	7e-12	69.9
yak177	droSec1_genscan_super_52.1	97.5	40	1	0	93	132	11918	11957	2e-12	71.9
yak177	droSec1_genscan_super_108.3	95.45	44	2	0	84	127	4264	4307	2e-12	71.9
yak177	droSec1_genscan_super_30.2	93.75	48	3	0	1	48	2296	2343	2e-12	71.9
yak177	droSec1_genscan_super_41.4	93.75	48	3	0	94	141	2437	2390	2e-12	71.9
yak177	droSec1_genscan_super_76.8	92.31	52	4	0	90	141	2171	2222	2e-12	71.9
yak177	droSec1_genscan_super_76.7	92.31	52	4	0	8	59	419	470	2e-12	71.9
yak177	droSec1_genscan_super_14.21	92.31	52	4	0	2	53	1985	2036	2e-12	71.9
yak177	droSec1_genscan_super_5.5	88.24	68	8	0	22	89	27100	27033	2e-12	71.9
yak177	droSec1_genscan_super_26.25	88.24	68	8	0	73	140	4734	4801	2e-12	71.9
yak177	droSec1_genscan_super_11.430	88.73	71	6	1	41	111	892	960	2e-12	71.9
yak177	droSec1_genscan_super_78.4	88.73	71	6	1	57	127	7298	7366	2e-12	71.9
yak177	droSec1_genscan_super_6.5	87.5	80	9	1	62	141	55	133	2e-12	71.9
yak177	droSec1_genscan_super_30.46	85.71	84	12	0	16	99	2310	2227	2e-12	71.9
yak177	droSec1_genscan_super_30.11	85.11	94	11	1	2	95	10435	10525	2e-12	71.9
yak177	droSec1_genscan_super_23.148	95.56	45	2	0	1	45	24686	24730	4e-13	73.8
yak177	droSec1_genscan_super_42.7	93.88	49	3	0	90	138	46354	46402	4e-13	73.8
yak177	droSec1_genscan_super_2226.1	93.88	49	3	0	90	138	2139	2091	4e-13	73.8
yak177	droSec1_genscan_super_23.148	93.88	49	3	0	46	94	33200	33152	4e-13	73.8
yak177	droSec1_genscan_super_48.5	92.45	53	4	0	17	69	2869	2921	4e-13	73.8
yak177	droSec1_genscan_super_55.10	90.16	61	6	0	34	94	6217	6157	4e-13	73.8
yak177	droSec1_genscan_super_28.4	88.41	69	8	0	73	141	5659	5727	4e-13	73.8
yak177	droSec1_genscan_super_18.194	87.84	74	5	1	69	138	5770	5843	4e-13	73.8
yak177	droSec1_genscan_super_66.5	83.33	108	12	1	20	127	16856	16957	4e-13	73.8
yak177	droSec1_genscan_super_8.453	94	50	3	0	5	54	1270	1221	1e-13	75.8
yak177	droSec1_genscan_super_30.8	92.59	54	4	0	1	54	16611	16664	1e-13	75.8
yak177	droSec1_genscan_super_75.6	91.38	58	5	0	1	58	14328	14385	1e-13	75.8
yak177	droSec1_genscan_super_122.1	89.39	66	7	0	1	66	19261	19326	1e-13	75.8
yak177	droSec1_genscan_super_95.3	88.57	70	8	0	72	141	6851	6920	1e-13	75.8
yak177	droSec1_genscan_super_52.1	87.21	86	10	1	53	138	13337	13253	1e-13	75.8
yak177	droSec1_genscan_super_6.64	86.05	86	12	0	9	94	26774	26689	1e-13	75.8
yak177	droSec1_genscan_super_30.8	86.21	87	8	1	9	95	5687	5769	1e-13	75.8
yak177	droSec1_genscan_super_6.64	85.29	102	14	1	40	141	33707	33807	1e-13	75.8
yak177	droSec1_genscan_super_61.1	85.05	107	11	2	40	141	7798	7904	1e-13	75.8
yak177	droSec1_genscan_super_5.1083	97.67	43	1	0	85	127	52475	52517	3e-14	77.8
yak177	droSec1_genscan_super_5.1083	95.74	47	2	0	10	56	52431	52477	3e-14	77.8
yak177	droSec1_genscan_super_52.2	95.74	47	2	0	58	104	24292	24246	3e-14	77.8
yak177	droSec1_genscan_super_48.8	95.74	47	2	0	93	139	172	218	3e-14	77.8
yak177	droSec1_genscan_super_64.1	95.74	47	2	0	49	95	4042	3996	3e-14	77.8
yak177	droSec1_genscan_super_54.1	94.12	51	3	0	70	120	41495	41445	3e-14	77.8
yak177	droSec1_genscan_super_62.3	92.73	55	4	0	60	114	15654	15600	3e-14	77.8
yak177	droSec1_genscan_super_30.36	91.53	59	5	0	1	59	6129	6071	3e-14	77.8
yak177	droSec1_genscan_super_6.64	88.73	71	8	0	1	71	38499	38429	3e-14	77.8
yak177	droSec1_genscan_super_61.1	84.82	112	12	2	1	112	4034	4140	3e-14	77.8
yak177	droSec1_genscan_super_67.5	84.55	123	17	2	1	123	11444	11564	3e-14	77.8
yak177	droSec1_genscan_super_54.1	95.83	48	2	0	2	49	41546	41499	7e-15	79.8
yak177	droSec1_genscan_super_30.11	95.83	48	2	0	72	119	9496	9543	7e-15	79.8
yak177	droSec1_genscan_super_48.3	94.23	52	3	0	1	52	4688	4637	7e-15	79.8
yak177	droSec1_genscan_super_59.2	94.23	52	3	0	82	133	36309	36360	7e-15	79.8
yak177	droSec1_genscan_super_74.3	94.23	52	3	0	90	141	21079	21130	7e-15	79.8
yak177	droSec1_genscan_super_42.7	92.86	56	4	0	1	56	46280	46335	7e-15	79.8
yak177	droSec1_genscan_super_30.31	91.67	60	5	0	37	96	10528	10587	7e-15	79.8
yak177	droSec1_genscan_super_62.3	91.67	60	5	0	82	141	1457	1398	7e-15	79.8
yak177	droSec1_genscan_super_26.19	86.52	89	8	1	31	115	15356	15268	7e-15	79.8
yak177	droSec1_genscan_super_11.452	97.78	45	1	0	83	127	13473	13517	2e-15	81.8
yak177	droSec1_genscan_super_108.6	91.3	69	5	1	43	111	9066	9133	2e-15	81.8
yak177	droSec1_genscan_super_30.10	87.65	81	10	0	8	88	5441	5361	2e-15	81.8
yak177	droSec1_genscan_super_41.13	85.57	97	14	0	45	141	23827	23731	2e-15	81.8
yak177	droSec1_genscan_super_104.3	100	42	0	0	39	80	4826	4785	4e-16	83.8
yak177	droSec1_genscan_super_26.19	93.1	58	4	0	1	58	10763	10706	4e-16	83.8
yak177	droSec1_genscan_super_6.2	89.74	78	7	1	50	127	994	1070	4e-16	83.8
yak177	droSec1_genscan_super_23.148	88.46	78	9	0	3	80	25754	25831	4e-16	83.8
yak177	droSec1_genscan_super_171.2	87.5	80	3	1	1	80	2080	2152	4e-16	83.8
yak177	droSec1_genscan_super_30.39	86.36	110	13	2	29	138	9308	9201	4e-16	83.8
yak177	droSec1_genscan_super_63.8	96.08	51	2	0	41	91	22997	23047	1e-16	85.7
yak177	droSec1_genscan_super_41.5	96.08	51	2	0	71	121	1607	1657	1e-16	85.7
yak177	droSec1_genscan_super_40.5	94.55	55	3	0	1	55	7114	7168	1e-16	85.7
yak177	droSec1_genscan_super_76.7	94.55	55	3	0	4	58	3321	3267	1e-16	85.7
yak177	droSec1_genscan_super_60.4	89.33	75	8	0	67	141	20809	20735	1e-16	85.7
yak177	droSec1_genscan_super_4.27	88.89	90	7	2	52	141	2949	2863	1e-16	85.7
yak177	droSec1_genscan_super_28.8	85.44	103	15	0	39	141	11310	11412	1e-16	85.7
yak177	droSec1_genscan_super_93.2	84.17	120	10	2	1	114	43294	43178	1e-16	85.7
yak177	droSec1_genscan_super_52.8	97.92	48	1	0	12	59	6881	6834	3e-17	87.7
yak177	droSec1_genscan_super_28.68	96.15	52	2	0	45	96	7422	7371	3e-17	87.7
yak177	droSec1_genscan_super_28.8	96.15	52	2	0	68	119	12216	12267	3e-17	87.7
yak177	droSec1_genscan_super_30.36	96.15	52	2	0	1	52	12422	12371	3e-17	87.7
yak177	droSec1_genscan_super_6.64	94.64	56	3	0	1	56	24781	24836	3e-17	87.7
yak177	droSec1_genscan_super_26.30	93.33	60	4	0	82	141	1142	1201	3e-17	87.7
yak177	droSec1_genscan_super_39.27	93.44	61	4	0	72	132	1107	1047	7e-18	89.7
yak177	droSec1_genscan_super_41.19	92.31	65	5	0	58	122	10705	10769	7e-18	89.7
yak177	droSec1_genscan_super_62.3	92.31	65	5	0	77	141	15429	15493	7e-18	89.7
yak177	droSec1_genscan_super_54.1	91.3	69	6	0	1	69	51838	51906	7e-18	89.7
yak177	droSec1_genscan_super_51.1	85.71	105	15	0	37	141	76699	76595	7e-18	89.7
yak177	droSec1_genscan_super_140.1	84.51	142	16	3	1	141	12128	11992	7e-18	89.7
yak177	droSec1_genscan_super_140.1	84.51	142	16	3	1	141	36688	36552	7e-18	89.7
yak177	droSec1_genscan_super_125.2	94.83	58	3	0	34	91	55285	55342	2e-18	91.7
yak177	droSec1_genscan_super_60.4	93.55	62	4	0	80	141	11267	11328	2e-18	91.7
yak177	droSec1_genscan_super_95.2	93.55	62	4	0	20	81	12481	12420	2e-18	91.7
yak177	droSec1_genscan_super_54.1	92.42	66	5	0	62	127	20696	20761	2e-18	91.7
yak177	droSec1_genscan_super_39.28	91.43	70	6	0	19	88	6781	6850	2e-18	91.7
yak177	droSec1_genscan_super_28.4	92.86	70	4	1	1	70	15290	15222	2e-18	91.7
yak177	droSec1_genscan_super_28.62	91.43	70	6	0	30	99	2154	2085	2e-18	91.7
yak177	droSec1_genscan_super_60.2	91.43	70	6	0	1	70	5805	5874	2e-18	91.7
yak177	droSec1_genscan_super_43.2	89.02	82	9	0	60	141	32308	32227	2e-18	91.7
yak177	droSec1_genscan_super_59.2	88.37	86	10	0	13	98	14068	13983	2e-18	91.7
yak177	droSec1_genscan_super_59.2	87.78	90	11	0	52	141	2698	2609	2e-18	91.7
yak177	droSec1_genscan_super_28.4	87.23	94	12	0	1	94	67179	67086	2e-18	91.7
yak177	droSec1_genscan_super_61.1	86.73	98	13	0	44	141	2877	2974	2e-18	91.7
yak177	droSec1_genscan_super_40.14	86.73	98	13	0	1	98	5468	5565	2e-18	91.7
yak177	droSec1_genscan_super_62.1	85.71	112	8	2	29	139	2720	2824	2e-18	91.7
yak177	droSec1_genscan_super_30.36	91.55	71	6	0	71	141	12370	12300	5e-19	93.7
yak177	droSec1_genscan_super_30.45	90.67	75	7	0	8	82	17918	17992	5e-19	93.7
yak177	droSec1_genscan_super_18.183	88.51	87	10	0	9	95	13041	12955	5e-19	93.7
yak177	droSec1_genscan_super_30.31	89.01	91	9	1	9	99	16489	16400	5e-19	93.7
yak177	droSec1_genscan_super_28.4	96.43	56	2	0	1	56	5581	5636	1e-19	95.6
yak177	droSec1_genscan_super_6.35	96.43	56	2	0	62	117	5790	5845	1e-19	95.6
yak177	droSec1_genscan_super_59.2	93.75	64	4	0	8	71	45283	45220	1e-19	95.6
yak177	droSec1_genscan_super_87.4	91.67	72	6	0	1	72	1567	1638	1e-19	95.6
yak177	droSec1_genscan_super_61.1	92.11	76	5	1	1	75	11240	11315	1e-19	95.6
yak177	droSec1_genscan_super_61.1	92.11	76	5	1	1	75	15930	16005	1e-19	95.6
yak177	droSec1_genscan_super_80.1	100	49	0	0	1	49	24303	24351	3e-20	97.6
yak177	droSec1_genscan_super_18.201	92.75	69	5	0	55	123	16928	16860	3e-20	97.6
yak177	droSec1_genscan_super_120.1	91.78	73	6	0	67	139	31393	31321	3e-20	97.6
yak177	droSec1_genscan_super_43.2	90.91	77	7	0	4	80	4175	4099	3e-20	97.6
yak177	droSec1_genscan_super_109.7	86.67	105	14	0	36	140	22360	22464	3e-20	97.6
yak177	droSec1_genscan_super_59.2	84.62	117	9	1	34	141	47085	47201	3e-20	97.6
yak177	droSec1_genscan_super_26.9	85.59	118	13	1	1	118	2657	2770	3e-20	97.6
yak177	droSec1_genscan_super_2274.1	100	50	0	0	23	72	442	491	7e-21	99.6
yak177	droSec1_genscan_super_2274.1	100	50	0	0	23	72	1708	1757	7e-21	99.6
yak177	droSec1_genscan_super_54.3	96.55	58	2	0	36	93	49147	49090	7e-21	99.6
yak177	droSec1_genscan_super_30.10	95.16	62	3	0	30	91	14842	14903	7e-21	99.6
yak177	droSec1_genscan_super_23.146	95.16	62	3	0	1	62	1643	1704	7e-21	99.6
yak177	droSec1_genscan_super_93.2	93.94	66	4	0	28	93	8482	8417	7e-21	99.6
yak177	droSec1_genscan_super_59.9	84.68	124	12	1	4	127	807	923	7e-21	99.6
yak177	droSec1_genscan_super_30.19	85.16	128	16	1	1	125	3438	3565	7e-21	99.6
yak177	droSec1_genscan_super_2.8	95.24	63	3	0	45	107	17279	17217	2e-21	101
yak177	droSec1_genscan_super_43.2	94.03	67	4	0	1	67	11074	11140	2e-21	101
yak177	droSec1_genscan_super_40.5	92.96	71	5	0	28	98	10984	11054	2e-21	101
yak177	droSec1_genscan_super_28.14	90.36	83	8	0	14	96	17341	17423	2e-21	101
yak177	droSec1_genscan_super_4.27	90	90	7	1	52	141	807	720	2e-21	101
yak177	droSec1_genscan_super_4.27	90	90	7	1	52	141	1637	1550	2e-21	101
yak177	droSec1_genscan_super_6.2	89.01	91	10	0	29	119	13161	13251	2e-21	101
yak177	droSec1_genscan_super_40.10	85.5	131	18	1	11	141	4260	4389	2e-21	101
yak177	droSec1_genscan_super_30.46	85.61	132	14	2	14	141	12197	12327	2e-21	101
yak177	droSec1_genscan_super_6.42	98.21	56	1	0	1	56	596	651	5e-22	103
yak177	droSec1_genscan_super_8.534	92.41	79	4	1	36	112	3728	3650	5e-22	103
yak177	droSec1_genscan_super_6.3	91.25	80	7	0	15	94	3339	3418	5e-22	103
yak177	droSec1_genscan_super_30.40	91.25	80	7	0	1	80	7842	7763	5e-22	103
yak177	droSec1_genscan_super_11.94	91.25	80	7	0	31	110	9485	9406	5e-22	103
yak177	droSec1_genscan_super_51.1	91.67	84	6	1	16	98	29728	29645	5e-22	103
yak177	droSec1_genscan_super_41.13	89.47	95	8	1	40	132	1399	1493	5e-22	103
yak177	droSec1_genscan_super_26.38	87.5	104	13	0	1	104	3988	3885	5e-22	103
yak177	droSec1_genscan_super_30.36	88.57	105	7	2	31	131	4196	4093	5e-22	103
yak177	droSec1_genscan_super_110.2	86.96	115	13	1	1	115	9087	8975	5e-22	103
yak177	droSec1_genscan_super_25.119	87.39	119	12	2	1	116	924	1042	5e-22	103
yak177	droSec1_genscan_super_48.8	86.61	127	14	2	15	141	39348	39471	5e-22	103
yak177	droSec1_genscan_super_30.17	84.73	131	14	1	17	141	9564	9434	5e-22	103
yak177	droSec1_genscan_super_196.1	98.25	57	1	0	9	65	3210	3266	1e-22	105
yak177	droSec1_genscan_super_196.1	98.25	57	1	0	9	65	9139	9195	1e-22	105
yak177	droSec1_genscan_super_162.1	98.25	57	1	0	9	65	926	870	1e-22	105
yak177	droSec1_genscan_super_0.1042	95.38	65	3	0	1	65	6232	6296	1e-22	105
yak177	droSec1_genscan_super_23.150	93.15	73	5	0	1	73	4785	4857	1e-22	105
yak177	droSec1_genscan_super_26.74	91.36	81	7	0	1	81	713	793	1e-22	105
yak177	droSec1_genscan_super_26.25	89.89	89	9	0	9	97	10614	10526	1e-22	105
yak177	droSec1_genscan_super_81.5	88.66	97	6	1	1	97	8580	8489	1e-22	105
yak177	droSec1_genscan_super_3.8	88.12	101	12	0	41	141	200	300	1e-22	105
yak177	droSec1_genscan_super_28.4	87.16	109	14	0	6	114	17373	17265	1e-22	105
yak177	droSec1_genscan_super_41.4	86.84	114	11	1	6	119	1036	927	1e-22	105
yak177	droSec1_genscan_super_229.1	84.4	141	17	1	1	141	3099	3234	1e-22	105
yak177	droSec1_genscan_super_423.1	85.11	141	15	2	1	141	3179	3313	1e-22	105
yak177	droSec1_genscan_super_6.35	95.45	66	3	0	71	136	1972	2037	3e-23	107
yak177	droSec1_genscan_super_203.1	93.24	74	5	0	41	114	3768	3841	3e-23	107
yak177	droSec1_genscan_super_6.241	93.24	74	5	0	1	74	14715	14788	3e-23	107
yak177	droSec1_genscan_super_2.8	87.07	116	12	1	1	113	9635	9750	3e-23	107
yak177	droSec1_genscan_super_8.534	95.52	67	3	0	3	69	68	134	8e-24	109
yak177	droSec1_genscan_super_55.23	95.71	70	1	1	54	121	7418	7487	8e-24	109
yak177	droSec1_genscan_super_110.2	94.37	71	4	0	1	71	10205	10135	8e-24	109
yak177	droSec1_genscan_super_110.2	94.37	71	4	0	1	71	15520	15450	8e-24	109
yak177	droSec1_genscan_super_110.1	94.37	71	4	0	1	71	30434	30364	8e-24	109
yak177	droSec1_genscan_super_2.4	94.37	71	4	0	9	79	6100	6030	8e-24	109
yak177	droSec1_genscan_super_41.19	93.33	75	5	0	10	84	28998	29072	8e-24	109
yak177	droSec1_genscan_super_17.41	93.59	78	3	1	49	126	13631	13556	8e-24	109
yak177	droSec1_genscan_super_65.4	92.41	79	6	0	6	84	14001	14079	8e-24	109
yak177	droSec1_genscan_super_18.194	92.41	79	6	0	3	81	5294	5216	8e-24	109
yak177	droSec1_genscan_super_5.5	91.57	83	7	0	55	137	44460	44378	8e-24	109
yak177	droSec1_genscan_super_134.1	90.11	91	9	0	10	100	10476	10566	8e-24	109
yak177	droSec1_genscan_super_6.5	88.89	99	11	0	1	99	2090	2188	8e-24	109
yak177	droSec1_genscan_super_6.2	87.85	107	13	0	35	141	6022	5916	8e-24	109
yak177	droSec1_genscan_super_41.13	96.88	64	2	0	63	126	22565	22502	2e-24	111
yak177	droSec1_genscan_super_41.5	90.57	106	5	3	36	141	3490	3590	2e-24	111
yak177	droSec1_genscan_super_158.2	87.5	112	14	0	26	137	911	800	2e-24	111
yak177	droSec1_genscan_super_6.64	86.67	120	16	0	22	141	32544	32425	2e-24	111
yak177	droSec1_genscan_super_26.19	85.83	127	12	1	1	127	12508	12628	2e-24	111
yak177	droSec1_genscan_super_3375.1	96.92	65	2	0	1	65	281	345	5e-25	113
yak177	droSec1_genscan_super_117.1	94.52	73	4	0	69	141	4926	4854	5e-25	113
yak177	droSec1_genscan_super_59.7	94.52	73	4	0	69	141	576	648	5e-25	113
yak177	droSec1_genscan_super_54.3	92.59	81	6	0	6	86	47560	47480	5e-25	113
yak177	droSec1_genscan_super_82.1	91.76	85	7	0	29	113	3569	3485	5e-25	113
yak177	droSec1_genscan_super_31.53	90.32	93	9	0	1	93	17060	16968	5e-25	113
yak177	droSec1_genscan_super_30.8	89.69	97	10	0	31	127	6084	5988	5e-25	113
yak177	droSec1_genscan_super_6.433	89.11	101	11	0	23	123	744	844	5e-25	113
yak177	droSec1_genscan_super_61.3	86.99	123	13	1	15	137	10752	10633	5e-25	113
yak177	droSec1_genscan_super_64.1	85.4	137	15	1	4	140	3219	3350	5e-25	113
yak177	droSec1_genscan_super_51.4	89.8	98	10	0	1	98	440	537	1e-25	115
yak177	droSec1_genscan_super_62.1	89.52	105	9	1	34	138	8960	8858	1e-25	115
yak177	droSec1_genscan_super_39.5	88.52	122	12	2	1	121	13873	13753	1e-25	115
yak177	droSec1_genscan_super_18.191	98.41	63	1	0	24	86	3114	3176	3e-26	117
yak177	droSec1_genscan_super_41.13	94.67	75	4	0	66	140	19492	19418	3e-26	117
yak177	droSec1_genscan_super_117.1	88.79	107	12	0	4	110	5140	5034	3e-26	117
yak177	droSec1_genscan_super_29.47	89.72	107	10	1	1	107	4317	4422	3e-26	117
yak177	droSec1_genscan_super_2717.1	93.75	80	5	0	1	80	285	364	8e-27	119
yak177	droSec1_genscan_super_480.1	93.75	80	5	0	1	80	280	359	8e-27	119
yak177	droSec1_genscan_super_52.8	93.75	80	5	0	1	80	1382	1303	8e-27	119
yak177	droSec1_genscan_super_6.64	92.86	84	6	0	1	84	45998	45915	8e-27	119
yak177	droSec1_genscan_super_23.148	92.86	84	6	0	40	123	18092	18175	8e-27	119
yak177	droSec1_genscan_super_28.62	90	100	10	0	1	100	1382	1481	8e-27	119
yak177	droSec1_genscan_super_40.5	90.38	104	9	1	35	138	757	859	8e-27	119
yak177	droSec1_genscan_super_131.2	89.42	104	11	0	38	141	1038	935	8e-27	119
yak177	droSec1_genscan_super_8.639	89.42	104	11	0	38	141	4006	3903	8e-27	119
yak177	droSec1_genscan_super_42.10	90.65	107	7	2	34	138	14498	14603	8e-27	119
yak177	droSec1_genscan_super_6.87	88.79	116	12	1	1	116	3971	3857	8e-27	119
yak177	droSec1_genscan_super_63.8	87.41	143	14	3	1	141	514	654	8e-27	119
yak177	droSec1_genscan_super_32.8	86.01	143	13	2	4	141	3766	3906	8e-27	119
yak177	droSec1_genscan_super_8.137	84.35	147	8	2	1	141	2243	2380	8e-27	119
yak177	droSec1_genscan_super_42.8	97.1	69	2	0	73	141	10354	10286	2e-27	121
yak177	droSec1_genscan_super_42.1	95.89	73	3	0	8	80	15181	15109	2e-27	121
yak177	droSec1_genscan_super_6.2	92.13	89	7	0	36	124	8207	8295	2e-27	121
yak177	droSec1_genscan_super_108.6	92.13	89	7	0	28	116	7108	7020	2e-27	121
yak177	droSec1_genscan_super_48.5	92.22	90	3	1	42	127	1313	1402	2e-27	121
yak177	droSec1_genscan_super_75.6	90.1	101	10	0	41	141	12330	12430	2e-27	121
yak177	droSec1_genscan_super_52.9	88.03	117	14	0	25	141	1553	1669	2e-27	121
yak177	droSec1_genscan_super_26.25	87.6	121	15	0	6	126	3232	3112	2e-27	121
yak177	droSec1_genscan_super_162.2	97.14	70	2	0	1	70	942	873	5e-28	123
yak177	droSec1_genscan_super_74.3	91.49	94	8	0	4	97	38229	38322	5e-28	123
yak177	droSec1_genscan_super_64.3	91.49	94	8	0	45	138	1754	1661	5e-28	123
yak177	droSec1_genscan_super_30.12	91.49	94	8	0	1	94	9005	9098	5e-28	123
yak177	droSec1_genscan_super_52.4	89.91	109	9	1	35	141	5946	6054	5e-28	123
yak177	droSec1_genscan_super_26.8	89.29	112	9	1	16	127	971	863	5e-28	123
yak177	droSec1_genscan_super_54.3	86.78	121	6	1	5	125	18590	18700	5e-28	123
yak177	droSec1_genscan_super_41.19	88.52	122	13	1	1	122	5801	5921	5e-28	123
yak177	droSec1_genscan_super_59.2	87.7	122	15	0	1	122	36144	36265	5e-28	123
yak177	droSec1_genscan_super_120.1	94.25	87	4	1	55	141	4010	3925	1e-28	125
yak177	droSec1_genscan_super_8.199	90.29	103	10	0	9	111	30503	30605	1e-28	125
yak177	droSec1_genscan_super_40.21	88.24	119	14	0	1	119	1086	968	1e-28	125
yak177	droSec1_genscan_super_99.1	88.62	123	13	1	1	123	51758	51879	1e-28	125
yak177	droSec1_genscan_super_82.1	88.37	129	11	2	11	137	49635	49509	1e-28	125
yak177	droSec1_genscan_super_62.3	87.97	133	12	2	9	141	24430	24558	1e-28	125
yak177	droSec1_genscan_super_5.1084	86.52	141	16	1	1	141	48154	48017	1e-28	125
yak177	droSec1_genscan_super_196.1	97.22	72	2	0	9	80	7129	7200	3e-29	127
yak177	droSec1_genscan_super_613.1	97.22	72	2	0	9	80	869	940	3e-29	127
yak177	droSec1_genscan_super_613.1	97.22	72	2	0	9	80	5005	5076	3e-29	127
yak177	droSec1_genscan_super_829.2	95	80	4	0	1	80	1306	1227	3e-29	127
yak177	droSec1_genscan_super_405.1	95	80	4	0	1	80	285	364	3e-29	127
yak177	droSec1_genscan_super_196.1	95	80	4	0	1	80	1983	2062	3e-29	127
yak177	droSec1_genscan_super_162.3	95	80	4	0	1	80	2750	2671	3e-29	127
yak177	droSec1_genscan_super_171.2	95	80	4	0	1	80	201	280	3e-29	127
yak177	droSec1_genscan_super_134.1	94.05	84	5	0	1	84	762	679	3e-29	127
yak177	droSec1_genscan_super_14.21	93.18	88	6	0	9	96	13965	14052	3e-29	127
yak177	droSec1_genscan_super_30.46	94.51	91	2	2	53	141	9231	9142	3e-29	127
yak177	droSec1_genscan_super_107.2	92.39	92	7	0	1	92	13368	13277	3e-29	127
yak177	droSec1_genscan_super_30.45	91	100	9	0	25	124	7545	7644	3e-29	127
yak177	droSec1_genscan_super_95.2	89.29	112	12	0	30	141	17883	17772	3e-29	127
yak177	droSec1_genscan_super_6.64	89.57	115	10	1	29	141	18301	18187	3e-29	127
yak177	droSec1_genscan_super_125.2	89.08	119	6	2	1	112	54519	54401	3e-29	127
yak177	droSec1_genscan_super_30.9	89.17	120	12	1	1	120	886	768	3e-29	127
yak177	droSec1_genscan_super_60.2	88.43	121	10	1	3	119	3080	3200	3e-29	127
yak177	droSec1_genscan_super_30.31	88.19	127	13	1	15	141	8695	8819	3e-29	127
yak177	droSec1_genscan_super_109.7	87.5	136	16	1	1	136	15169	15035	3e-29	127
yak177	droSec1_genscan_super_108.3	96.1	77	3	0	65	141	928	1004	8e-30	129
yak177	droSec1_genscan_super_55.23	96.1	77	3	0	48	124	5841	5765	8e-30	129
yak177	droSec1_genscan_super_28.4	94.12	85	5	0	53	137	19008	18924	8e-30	129
yak177	droSec1_genscan_super_122.1	94.12	85	5	0	1	85	4017	4101	8e-30	129
yak177	droSec1_genscan_super_423.1	94.38	89	4	1	39	127	537	624	8e-30	129
yak177	droSec1_genscan_super_72.4	92.47	93	7	0	3	95	4816	4724	8e-30	129
yak177	droSec1_genscan_super_40.15	92.47	93	7	0	10	102	4728	4820	8e-30	129
yak177	droSec1_genscan_super_26.9	92.47	93	7	0	3	95	767	675	8e-30	129
yak177	droSec1_genscan_super_2226.1	91.09	101	9	0	41	141	2038	1938	8e-30	129
yak177	droSec1_genscan_super_78.4	91.09	101	9	0	41	141	2764	2864	8e-30	129
yak177	droSec1_genscan_super_71.4	89.72	107	4	1	1	107	142	241	8e-30	129
yak177	droSec1_genscan_super_6.23	90.27	113	10	1	16	127	3745	3857	8e-30	129
yak177	droSec1_genscan_super_11.452	89.66	116	10	1	1	116	16519	16632	8e-30	129
yak177	droSec1_genscan_super_109.7	87.1	124	6	1	1	124	15483	15596	8e-30	129
yak177	droSec1_genscan_super_28.8	87.97	133	15	1	9	141	4390	4259	8e-30	129
yak177	droSec1_genscan_super_51.4	87.59	137	16	1	1	137	8023	7888	8e-30	129
yak177	droSec1_genscan_super_101.2	87.94	141	10	3	1	141	975	842	8e-30	129
yak177	droSec1_genscan_super_42.9	86.52	141	19	0	1	141	13613	13473	8e-30	129
yak177	droSec1_genscan_super_0.236	98.57	70	1	0	58	127	1208	1139	2e-30	131
yak177	droSec1_genscan_super_8.425	95.12	82	4	0	36	117	299	218	2e-30	131
yak177	droSec1_genscan_super_108.2	92.55	94	7	0	1	94	529	622	2e-30	131
yak177	droSec1_genscan_super_30.17	86.96	138	18	0	4	141	10526	10663	2e-30	131
yak177	droSec1_genscan_super_28.5	96.2	79	3	0	20	98	15675	15753	5e-31	133
yak177	droSec1_genscan_super_59.2	94.25	87	5	0	22	108	17842	17928	5e-31	133
yak177	droSec1_genscan_super_18.10	93.41	91	6	0	5	95	2416	2326	5e-31	133
yak177	droSec1_genscan_super_196.1	92.63	95	7	0	1	95	34815	34721	5e-31	133
yak177	droSec1_genscan_super_151.3	91.92	99	8	0	29	127	3465	3367	5e-31	133
yak177	droSec1_genscan_super_66.5	92.93	99	6	1	1	98	17395	17493	5e-31	133
yak177	droSec1_genscan_super_81.5	90.09	111	11	0	1	111	26008	26118	5e-31	133
yak177	droSec1_genscan_super_35.6	90.43	115	10	1	1	115	3515	3402	5e-31	133
yak177	droSec1_genscan_super_169.1	89.92	119	11	1	22	139	4538	4656	5e-31	133
yak177	droSec1_genscan_super_26.1	87.05	139	18	0	3	141	2492	2630	5e-31	133
yak177	droSec1_genscan_super_4789.1	96.25	80	3	0	1	80	285	364	1e-31	135
yak177	droSec1_genscan_super_829.2	96.25	80	3	0	1	80	3336	3257	1e-31	135
yak177	droSec1_genscan_super_617.1	96.25	80	3	0	1	80	280	359	1e-31	135
yak177	droSec1_genscan_super_405.2	96.25	80	3	0	1	80	234	155	1e-31	135
yak177	droSec1_genscan_super_405.1	96.25	80	3	0	1	80	1186	1265	1e-31	135
yak177	droSec1_genscan_super_381.2	96.25	80	3	0	1	80	890	811	1e-31	135
yak177	droSec1_genscan_super_381.1	96.25	80	3	0	1	80	285	364	1e-31	135
yak177	droSec1_genscan_super_381.1	96.25	80	3	0	1	80	3335	3414	1e-31	135
yak177	droSec1_genscan_super_381.1	96.25	80	3	0	1	80	5263	5342	1e-31	135
yak177	droSec1_genscan_super_291.1	96.25	80	3	0	1	80	274	353	1e-31	135
yak177	droSec1_genscan_super_196.1	96.25	80	3	0	1	80	5103	5182	1e-31	135
yak177	droSec1_genscan_super_162.4	96.25	80	3	0	1	80	722	643	1e-31	135
yak177	droSec1_genscan_super_162.3	96.25	80	3	0	1	80	929	850	1e-31	135
yak177	droSec1_genscan_super_162.2	96.25	80	3	0	1	80	2817	2738	1e-31	135
yak177	droSec1_genscan_super_42.1	96.25	80	3	0	1	80	1114	1035	1e-31	135
yak177	droSec1_genscan_super_8.534	95.24	84	4	0	4	87	21449	21532	1e-31	135
yak177	droSec1_genscan_super_123.1	94.32	88	5	0	1	88	26740	26827	1e-31	135
yak177	droSec1_genscan_super_40.5	92.71	96	7	0	5	100	4869	4774	1e-31	135
yak177	droSec1_genscan_super_11.452	90.18	112	11	0	10	121	11039	11150	1e-31	135
yak177	droSec1_genscan_super_28.19	89.83	118	9	1	10	127	3305	3191	1e-31	135
yak177	droSec1_genscan_super_82.1	89.26	121	9	1	9	125	43494	43614	1e-31	135
yak177	droSec1_genscan_super_30.2	89.26	121	9	1	8	124	860	980	1e-31	135
yak177	droSec1_genscan_super_30.39	88.71	124	14	0	1	124	2209	2332	1e-31	135
yak177	droSec1_genscan_super_75.6	88.55	131	13	1	11	141	4463	4591	1e-31	135
yak177	droSec1_genscan_super_26.19	87.88	132	16	0	2	133	2657	2526	1e-31	135
yak177	droSec1_genscan_super_26.19	87.88	132	16	0	2	133	5871	6002	1e-31	135
yak177	droSec1_genscan_super_26.17	96.3	81	3	0	44	124	1195	1275	3e-32	137
yak177	droSec1_genscan_super_57.3	92.78	97	7	0	45	141	33329	33233	3e-32	137
yak177	droSec1_genscan_super_11.448	92.78	97	7	0	20	116	239	335	3e-32	137
yak177	droSec1_genscan_super_108.6	91.43	105	9	0	9	113	9244	9140	3e-32	137
yak177	droSec1_genscan_super_30.14	91.23	114	5	2	4	112	3830	3943	3e-32	137
yak177	droSec1_genscan_super_42.10	89.83	118	8	1	14	127	16321	16204	3e-32	137
yak177	droSec1_genscan_super_28.68	88.98	127	11	1	1	127	8974	9097	3e-32	137
yak177	droSec1_genscan_super_42.10	89.31	131	10	2	11	141	2984	3110	3e-32	137
yak177	droSec1_genscan_super_55.10	87.23	141	18	0	1	141	9825	9965	3e-32	137
yak177	droSec1_genscan_super_52.1	87.23	141	18	0	1	141	21293	21433	3e-32	137
yak177	droSec1_genscan_super_26.30	87.94	141	16	1	1	141	882	1021	3e-32	137
yak177	droSec1_genscan_super_229.1	88.03	142	12	2	3	141	1226	1087	3e-32	137
yak177	droSec1_genscan_super_66.3	87.32	142	14	1	1	138	100	241	3e-32	137
yak177	droSec1_genscan_super_55.9	88.28	145	10	3	1	141	198	339	3e-32	137
yak177	droSec1_genscan_super_37.76	97.44	78	2	0	1	78	3200	3123	9e-33	139
yak177	droSec1_genscan_super_40.14	92.86	98	7	0	9	106	7217	7120	9e-33	139
yak177	droSec1_genscan_super_54.1	91.51	106	9	0	36	141	46639	46534	9e-33	139
yak177	droSec1_genscan_super_42.10	88.89	126	14	0	16	141	5031	4906	9e-33	139
yak177	droSec1_genscan_super_39.27	88.55	131	11	1	8	138	2275	2149	9e-33	139
yak177	droSec1_genscan_super_6.5	94.51	91	5	0	27	117	6340	6250	2e-33	141
yak177	droSec1_genscan_super_14.2	94.51	91	5	0	1	91	4214	4304	2e-33	141
yak177	droSec1_genscan_super_746.1	92.93	99	7	0	29	127	687	589	2e-33	141
yak177	droSec1_genscan_super_151.4	92.93	99	7	0	29	127	687	589	2e-33	141
yak177	droSec1_genscan_super_151.2	92.93	99	7	0	29	127	3270	3172	2e-33	141
yak177	droSec1_genscan_super_1.10	90.52	116	7	1	16	127	16934	16819	2e-33	141
yak177	droSec1_genscan_super_123.1	88.98	127	14	0	1	127	24452	24326	2e-33	141
yak177	droSec1_genscan_super_75.3	88.98	127	14	0	1	127	35848	35722	2e-33	141
yak177	droSec1_genscan_super_11.430	88.73	142	13	2	2	141	10790	10650	2e-33	141
yak177	droSec1_genscan_super_18.193	96.43	84	3	0	13	96	4743	4826	6e-34	143
yak177	droSec1_genscan_super_8.611	93.75	96	6	0	9	104	10824	10729	6e-34	143
yak177	droSec1_genscan_super_120.1	93.81	97	2	1	2	98	14419	14511	6e-34	143
yak177	droSec1_genscan_super_59.2	93	100	7	0	13	112	35198	35297	6e-34	143
yak177	droSec1_genscan_super_140.1	92.31	104	8	0	5	108	10194	10091	6e-34	143
yak177	droSec1_genscan_super_140.1	92.31	104	8	0	5	108	34727	34624	6e-34	143
yak177	droSec1_genscan_super_26.19	94.23	104	4	2	14	117	9974	10075	6e-34	143
yak177	droSec1_genscan_super_28.1	91.67	108	9	0	1	108	9144	9251	6e-34	143
yak177	droSec1_genscan_super_28.1	91.67	108	9	0	1	108	13447	13554	6e-34	143
yak177	droSec1_genscan_super_80.1	87.86	140	17	0	1	140	25044	25183	6e-34	143
yak177	droSec1_genscan_super_120.1	87.59	145	14	1	1	141	11729	11585	6e-34	143
yak177	droSec1_genscan_super_59.2	93.81	97	6	0	26	122	27657	27753	1e-34	145
yak177	droSec1_genscan_super_169.1	92.66	109	7	1	1	109	5429	5322	1e-34	145
yak177	droSec1_genscan_super_109.1	91.74	109	9	0	2	110	935	1043	1e-34	145
yak177	droSec1_genscan_super_6.43	91.89	111	6	1	12	119	1069	1179	1e-34	145
yak177	droSec1_genscan_super_90.3	89.6	125	13	0	17	141	5642	5518	1e-34	145
yak177	droSec1_genscan_super_69.7	88.41	138	12	1	1	138	39194	39061	1e-34	145
yak177	droSec1_genscan_super_4.213	93.14	102	7	0	1	102	5703	5804	4e-35	147
yak177	droSec1_genscan_super_6.5	92.45	106	8	0	1	106	5016	5121	4e-35	147
yak177	droSec1_genscan_super_18.183	89.68	126	13	0	1	126	7928	7803	4e-35	147
yak177	droSec1_genscan_super_11.448	89.68	126	13	0	8	133	2900	3025	4e-35	147
yak177	droSec1_genscan_super_63.3	89.76	127	9	1	1	127	5805	5683	4e-35	147
yak177	droSec1_genscan_super_46.6	89.36	141	12	2	1	141	18597	18460	4e-35	147
yak177	droSec1_genscan_super_28.71	88.73	142	15	1	1	141	1446	1587	4e-35	147
yak177	droSec1_genscan_super_51.1	93.94	99	6	0	40	138	25622	25720	9e-36	149
yak177	droSec1_genscan_super_12.63	91.38	116	6	1	1	116	7616	7727	9e-36	149
yak177	droSec1_genscan_super_60.4	91.6	119	9	1	5	123	14044	14161	9e-36	149
yak177	droSec1_genscan_super_39.28	91.6	119	9	1	9	127	3406	3289	9e-36	149
yak177	droSec1_genscan_super_30.38	91.06	123	10	1	20	141	2001	2123	9e-36	149
yak177	droSec1_genscan_super_30.14	88.98	127	5	1	1	127	2042	2159	9e-36	149
yak177	droSec1_genscan_super_51.1	97.62	84	2	0	3	86	38864	38947	2e-36	151
yak177	droSec1_genscan_super_10.63	95.65	92	4	0	1	92	7058	7149	2e-36	151
yak177	droSec1_genscan_super_6.2	92.59	108	8	0	34	141	136	243	2e-36	151
yak177	droSec1_genscan_super_71.2	91.96	112	9	0	16	127	32135	32024	2e-36	151
yak177	droSec1_genscan_super_11.452	91.45	117	6	1	5	117	6276	6392	2e-36	151
yak177	droSec1_genscan_super_73.2	90.83	120	11	0	1	120	2982	3101	2e-36	151
yak177	droSec1_genscan_super_18.131	88.97	136	15	0	5	140	2544	2409	2e-36	151
yak177	droSec1_genscan_super_30.11	88.57	140	16	0	2	141	11678	11817	2e-36	151
yak177	droSec1_genscan_super_52.2	96.63	89	3	0	48	136	9909	9997	6e-37	153
yak177	droSec1_genscan_super_11.281	93.33	105	7	0	29	133	1071	1175	6e-37	153
yak177	droSec1_genscan_super_11.452	91.45	117	10	0	25	141	3474	3358	6e-37	153
yak177	droSec1_genscan_super_82.1	90.32	124	6	1	18	141	59018	58901	6e-37	153
yak177	droSec1_genscan_super_39.11	89.05	137	15	0	1	137	1876	1740	6e-37	153
yak177	droSec1_genscan_super_59.2	88.65	141	16	0	1	141	28271	28411	6e-37	153
yak177	droSec1_genscan_super_61.3	89.36	141	14	1	1	141	8561	8422	6e-37	153
yak177	droSec1_genscan_super_95.3	90.3	134	12	1	9	141	17543	17410	1e-37	155
yak177	droSec1_genscan_super_8.438	89.55	134	14	0	8	141	4247	4380	1e-37	155
yak177	droSec1_genscan_super_6.2	89.86	138	13	1	3	140	6804	6668	1e-37	155
yak177	droSec1_genscan_super_72.2	93.69	111	6	1	29	139	80346	80237	4e-38	157
yak177	droSec1_genscan_super_37.71	93.69	111	6	1	1	111	7907	8016	4e-38	157
yak177	droSec1_genscan_super_101.2	91.6	119	10	0	4	122	2199	2081	4e-38	157
yak177	droSec1_genscan_super_26.25	91.6	119	10	0	23	141	9778	9896	4e-38	157
yak177	droSec1_genscan_super_30.14	89.93	139	13	1	1	139	3008	2871	4e-38	157
yak177	droSec1_genscan_super_30.40	88.73	142	10	1	1	136	9904	9763	4e-38	157
yak177	droSec1_genscan_super_1.1508	100	80	0	0	1	80	4367	4446	9e-39	159
yak177	droSec1_genscan_super_8.425	92.86	112	8	0	1	112	811	700	9e-39	159
yak177	droSec1_genscan_super_76.8	93.04	115	6	1	1	113	7982	7868	9e-39	159
yak177	droSec1_genscan_super_76.7	93.04	115	6	1	1	113	6178	6064	9e-39	159
yak177	droSec1_genscan_super_76.4	93.04	115	6	1	1	113	1649	1535	9e-39	159
yak177	droSec1_genscan_super_76.3	93.04	115	6	1	1	113	3990	3876	9e-39	159
yak177	droSec1_genscan_super_1.2494	91.67	120	10	0	1	120	5803	5922	9e-39	159
yak177	droSec1_genscan_super_54.1	89.78	137	10	1	1	137	3417	3285	9e-39	159
yak177	droSec1_genscan_super_59.2	90.65	139	10	2	3	141	42563	42698	9e-39	159
yak177	droSec1_genscan_super_97.5	93.58	109	7	0	7	115	1246	1354	2e-39	161
yak177	droSec1_genscan_super_90.3	92.92	113	8	0	1	113	10130	10242	2e-39	161
yak177	droSec1_genscan_super_8.435	92.31	117	9	0	1	117	241	357	2e-39	161
yak177	droSec1_genscan_super_87.4	96.81	94	3	0	5	98	11446	11353	6e-40	163
yak177	droSec1_genscan_super_28.14	95.92	98	4	0	32	129	18703	18606	6e-40	163
yak177	droSec1_genscan_super_70.1	92.98	114	8	0	1	114	1995	1882	6e-40	163
yak177	droSec1_genscan_super_48.8	90.78	141	10	2	1	141	34814	34951	6e-40	163
yak177	droSec1_genscan_super_61.1	94.39	107	6	0	31	137	5905	6011	2e-40	165
yak177	droSec1_genscan_super_43.2	91.04	134	10	1	5	138	14749	14618	2e-40	165
yak177	droSec1_genscan_super_6.31	90	140	10	1	1	140	2091	1956	2e-40	165
yak177	droSec1_genscan_super_11.452	94.44	108	6	0	34	141	8283	8390	4e-41	167
yak177	droSec1_genscan_super_8.632	93.91	115	5	1	1	113	19346	19232	4e-41	167
yak177	droSec1_genscan_super_54.3	93.81	113	7	0	5	117	52829	52717	1e-41	168
yak177	droSec1_genscan_super_40.10	93.16	117	8	0	1	117	4651	4535	1e-41	168
yak177	droSec1_genscan_super_55.10	94.02	117	6	1	24	140	8498	8613	1e-41	168
yak177	droSec1_genscan_super_26.4	93.39	121	7	1	1	121	7115	7234	1e-41	168
yak177	droSec1_genscan_super_11.186	90.58	138	9	1	4	141	1432	1565	1e-41	168
yak177	droSec1_genscan_super_41.19	90.07	141	14	0	1	141	32613	32473	1e-41	168
yak177	droSec1_genscan_super_8.72	95.28	106	5	0	1	106	236	341	2e-42	170
yak177	droSec1_genscan_super_5.522	93.86	114	7	0	9	122	8910	9023	2e-42	170
yak177	droSec1_genscan_super_67.5	92.25	129	8	1	1	127	12372	12244	2e-42	170
yak177	droSec1_genscan_super_18.201	91.04	134	12	0	8	141	13822	13955	2e-42	170
yak177	droSec1_genscan_super_5.5	91.49	141	9	2	3	141	45959	46098	2e-42	170
yak177	droSec1_genscan_super_28.62	90.28	144	11	1	1	141	10025	9882	2e-42	170
yak177	droSec1_genscan_super_57.3	95.33	107	5	0	1	107	24069	24175	6e-43	172
yak177	droSec1_genscan_super_30.19	94.78	115	5	1	6	120	787	674	6e-43	172
yak177	droSec1_genscan_super_6.3	94.02	117	4	1	1	117	15620	15507	6e-43	172
yak177	droSec1_genscan_super_59.2	92.68	123	9	0	5	127	51227	51105	6e-43	172
yak177	droSec1_genscan_super_8.544	91.61	143	10	2	1	141	16582	16440	6e-43	172
yak177	droSec1_genscan_super_52.2	96.15	104	4	0	1	104	24587	24484	2e-43	174
yak177	droSec1_genscan_super_39.22	95.37	108	5	0	19	126	6125	6018	2e-43	174
yak177	droSec1_genscan_super_1.1285	90.91	143	11	1	1	141	719	861	2e-43	174
yak177	droSec1_genscan_super_123.1	94.69	113	6	0	1	113	24791	24679	4e-44	176
yak177	droSec1_genscan_super_75.3	94.69	113	6	0	1	113	36187	36075	4e-44	176
yak177	droSec1_genscan_super_18.191	94.02	117	7	0	25	141	5826	5710	4e-44	176
yak177	droSec1_genscan_super_52.2	93.39	121	8	0	6	126	20234	20114	4e-44	176
yak177	droSec1_genscan_super_40.5	93.39	121	8	0	4	124	12021	12141	4e-44	176
yak177	droSec1_genscan_super_40.5	92.25	129	10	0	9	137	19704	19576	4e-44	176
yak177	droSec1_genscan_super_28.4	91.73	133	11	0	9	141	17703	17835	4e-44	176
yak177	droSec1_genscan_super_41.13	91.24	137	12	0	1	137	4132	3996	4e-44	176
yak177	droSec1_genscan_super_28.18	91.97	137	10	1	1	137	2897	2762	4e-44	176
yak177	droSec1_genscan_super_65.4	91.49	141	11	1	1	141	47981	47842	4e-44	176
yak177	droSec1_genscan_super_15.149	90.78	141	13	0	1	141	1076	1216	4e-44	176
yak177	droSec1_genscan_super_6.3	90.78	141	13	0	1	141	18225	18365	4e-44	176
yak177	droSec1_genscan_super_54.1	93.02	129	7	1	1	127	21996	22124	1e-44	178
yak177	droSec1_genscan_super_18.185	91.79	134	11	0	8	141	1552	1419	1e-44	178
yak177	droSec1_genscan_super_5.1083	91.43	140	9	1	2	141	10884	11020	1e-44	178
yak177	droSec1_genscan_super_32.17	94.78	115	6	0	2	116	6418	6304	3e-45	180
yak177	droSec1_genscan_super_70.1	92.91	127	9	0	1	127	10414	10540	3e-45	180
yak177	droSec1_genscan_super_11.279	92.09	139	10	1	3	141	8860	8997	3e-45	180
yak177	droSec1_genscan_super_8.528	93.55	124	8	0	1	124	168	291	6e-46	182
yak177	droSec1_genscan_super_104.3	93.65	126	5	1	1	123	670	795	6e-46	182
yak177	droSec1_genscan_super_27.117	93.02	129	9	0	10	138	3779	3651	2e-46	184
yak177	droSec1_genscan_super_42.8	91.49	141	12	0	1	141	1943	2083	2e-46	184
yak177	droSec1_genscan_super_42.7	91.49	141	12	0	1	141	49216	49356	2e-46	184
yak177	droSec1_genscan_super_40.10	93.23	133	7	1	1	133	5990	6120	4e-47	186
yak177	droSec1_genscan_super_67.5	92.54	134	10	0	8	141	11814	11947	4e-47	186
yak177	droSec1_genscan_super_0.4557	93.7	127	8	0	1	127	7302	7428	1e-47	188
yak177	droSec1_genscan_super_99.1	94.4	125	7	0	3	127	43479	43355	7e-49	192
yak177	droSec1_genscan_super_351.1	94.44	126	7	0	2	127	1734	1609	2e-49	194
yak177	droSec1_genscan_super_146.1	94.44	126	7	0	2	127	1734	1609	2e-49	194
yak177	droSec1_genscan_super_94.3	94.44	126	7	0	2	127	2333	2208	2e-49	194
yak177	droSec1_genscan_super_41.19	94.49	127	7	0	1	127	1668	1542	4e-50	196
yak177	droSec1_genscan_super_1043.1	92.86	140	10	0	2	141	2854	2715	1e-50	198
yak177	droSec1_genscan_super_109.10	92.91	141	10	0	1	141	4058	3918	3e-51	200
yak177	droSec1_genscan_super_8.163	92.91	141	10	0	1	141	121	261	3e-51	200
yak177	droSec1_genscan_super_104.2	93.66	142	8	1	1	141	28172	28031	7e-52	202
yak177	droSec1_genscan_super_42.10	95.28	127	6	0	1	127	1046	920	2e-52	204
yak177	droSec1_genscan_super_40.2	93.57	140	9	0	1	140	680	541	4e-53	206
yak177	droSec1_genscan_super_28.44	96.69	121	4	0	1	121	1409	1529	1e-53	208
yak177	droSec1_genscan_super_55.22	94.33	141	7	1	1	141	394	533	1e-53	208
yak177	droSec1_genscan_super_39.28	94.2	138	8	0	1	138	6343	6206	3e-54	210
yak177	droSec1_genscan_super_6.63	94.89	137	7	0	5	141	877	741	5e-56	216
yak177	droSec1_genscan_super_48.3	94.33	141	8	0	1	141	6420	6560	5e-56	216
yak177	droSec1_genscan_super_26.14	94.33	141	8	0	1	141	493	633	5e-56	216
yak177	droSec1_genscan_super_84.1	96.83	126	4	0	2	127	13178	13303	1e-56	218
yak177	droSec1_genscan_super_60.4	95.52	134	6	0	5	138	18053	18186	1e-56	218
yak177	droSec1_genscan_super_30.45	96.85	127	4	0	15	141	12663	12537	3e-57	220
yak177	droSec1_genscan_super_8.637	95.74	141	6	0	1	141	1537	1397	8e-61	232
yak177	droSec1_genscan_super_8.453	96.45	141	5	0	1	141	2698	2558	3e-63	240

## Sheet: yak_utr
Query id	Subject id	% identity	alignment length	mismatches	gap openings	q. start	q. end	s. starts. ende-value			bit score
yak177	droYak2_genscan_chr2L_4.864	87.5	48	6	0	1	48	1952	1905	2e-05	48.1
yak177	droYak2_genscan_chr3R_3.531	91.67	48	4	0	1	48	214	167	3e-10	63.9
yak177	droYak2_genscan_chr3R_1.121	89.71	68	7	0	17	84	493	426	5e-15	79.8
yak177	droYak2_genscan_chr3R_1.129	92.19	64	5	0	78	141	92	29	2e-17	87.7
yak177	droYak2_genscan_chr3R_3.529	87.5	96	8	1	28	119	1684	1589	3e-19	93.7
yak177	droYak2_genscan_chr3R_3.528	87.5	96	8	1	28	119	746	651	3e-19	93.7
yak177	droYak2_genscan_chrU_2.249	98.08	52	1	0	90	141	1822	1873	8e-20	95.6
yak177	droYak2_genscan_chrU_3.17	95	60	3	0	82	141	655	596	8e-20	95.6
yak177	droYak2_genscan_chr3R_random_1.68	93.75	64	4	0	78	141	92	29	8e-20	95.6
yak177	droYak2_genscan_chrU_5.358	94.2	69	4	0	9	77	1494	1426	8e-23	105
yak177	droYak2_genscan_chr3R_1.114	100	54	0	0	1	54	1947	2000	2e-23	107
yak177	droYak2_genscan_chr3R_3.531	91.57	83	7	0	56	138	151	69	5e-24	109
yak177	droYak2_genscan_chr3R_1.565	96.05	76	3	0	66	141	2000	1925	2e-29	127
yak177	droYak2_genscan_chrU_4.105	91.74	109	9	0	33	141	1041	1149	1e-34	145
yak177	droYak2_genscan_chr3R_1.114	93.33	105	5	1	1	105	103	1	2e-35	147
yak177	droYak2_genscan_chr3R_random_1.71	89.66	145	11	1	1	141	1590	1734	3e-41	167
yak177	droYak2_genscan_chr3h_random_1.48	91.37	139	10	1	3	141	2000	1864	1e-43	174
yak177	droYak2_genscan_chr4_1.80	98	100	2	0	42	141	1716	1617	4e-46	182
yak177	droYak2_genscan_chr2R_2.152	91.49	141	6	1	1	141	774	640	3e-47	186
yak177	droYak2_genscan_chr2L_5.77	93.48	138	4	1	4	141	1913	1781	5e-52	202
yak177	droYak2_genscan_chr2L_random_1.329	93.62	141	9	0	1	141	1830	1690	8e-54	208
yak177	droYak2_genscan_chr2L_random_1.12	96.24	133	5	0	9	141	541	409	1e-58	224
yak177	droYak2_genscan_chr3R_2.67	96.45	141	5	0	1	141	167	307	2e-63	240
yak177	droYak2_genscan_chr3R_1.901	96.45	141	5	0	1	141	377	237	2e-63	240
yak177	droYak2_genscan_chr3R_1.106	96.45	141	5	0	1	141	807	667	2e-63	240
yak177	droYak2_genscan_chr3R_random_1.74	99.21	127	1	0	1	127	1962	1836	1e-64	244
yak177	droYak2_genscan_chr2L_5.102	97.16	141	4	0	1	141	1918	1778	9e-66	248
yak177	droYak2_genscan_chr3R_random_1.43	97.16	141	4	0	1	141	1465	1605	9e-66	248
yak177	droYak2_genscan_chr3R_random_1.38	97.16	141	4	0	1	141	1864	1724	9e-66	248
yak177	droYak2_genscan_chr3L_random_1.863	97.16	141	4	0	1	141	798	658	9e-66	248
yak177	droYak2_genscan_chr3L_random_1.861	97.16	141	4	0	1	141	202	342	9e-66	248
yak177	droYak2_genscan_chr3L_random_1.860	97.16	141	4	0	1	141	396	256	9e-66	248
yak177	droYak2_genscan_chrU_1.382	99.23	130	1	0	12	141	1	130	2e-66	250
yak177	droYak2_genscan_chrU_3.50	98.51	134	2	0	1	134	74	207	2e-66	250
yak177	droYak2_genscan_chr3R_3.529	97.83	138	3	0	1	138	1533	1396	2e-66	250
yak177	droYak2_genscan_chr3R_3.528	97.83	138	3	0	1	138	595	458	2e-66	250
yak177	droYak2_genscan_chrU_1.70	98.52	135	2	0	5	139	1583	1717	6e-67	252
yak177	droYak2_genscan_chr3L_4.853	97.84	139	3	0	3	141	118	256	6e-67	252
yak177	droYak2_genscan_chr3L_4.852	97.84	139	3	0	3	141	616	478	6e-67	252
yak177	droYak2_genscan_chr2L_5.118	97.86	140	3	0	2	141	261	400	1e-67	254
yak177	droYak2_genscan_chrU_4.236	97.9	143	1	1	1	141	1731	1589	1e-67	254
yak177	droYak2_genscan_chrU_2.181	97.9	143	1	1	1	141	1802	1660	1e-67	254
yak177	droYak2_genscan_chrU_3.4	99.25	133	1	0	1	133	133	1	4e-68	256
yak177	droYak2_genscan_chr3R_2.416	98.54	137	2	0	1	137	1864	2000	4e-68	256
yak177	droYak2_genscan_chrU_3.115	98.58	141	1	1	1	141	1734	1873	4e-68	256
yak177	droYak2_genscan_chrU_5.58	97.87	141	3	0	1	141	1563	1703	4e-68	256
yak177	droYak2_genscan_chr3R_random_1.74	97.87	141	3	0	1	141	557	417	4e-68	256
yak177	droYak2_genscan_chr3R_random_1.68	97.87	141	3	0	1	141	1233	1373	4e-68	256
yak177	droYak2_genscan_chr2h_random_1.236	97.87	141	3	0	1	141	1891	1751	4e-68	256
yak177	droYak2_genscan_chr2h_random_1.83	97.87	141	3	0	1	141	1835	1695	4e-68	256
yak177	droYak2_genscan_chr2L_random_1.424	97.87	141	3	0	1	141	943	803	4e-68	256
yak177	droYak2_genscan_chr2L_random_1.329	97.87	141	3	0	1	141	638	498	4e-68	256
yak177	droYak2_genscan_chr2L_random_1.222	97.87	141	3	0	1	141	1623	1763	4e-68	256
yak177	droYak2_genscan_chr2L_random_1.109	97.87	141	3	0	1	141	280	420	4e-68	256
yak177	droYak2_genscan_chr2L_random_1.82	97.87	141	3	0	1	141	1610	1750	4e-68	256
yak177	droYak2_genscan_chr2L_random_1.12	97.87	141	3	0	1	141	164	24	4e-68	256
yak177	droYak2_genscan_chr3R_3.531	97.87	141	3	0	1	141	224	364	4e-68	256
yak177	droYak2_genscan_chr3R_1.900	97.87	141	3	0	1	141	606	466	4e-68	256
yak177	droYak2_genscan_chr3R_1.209	97.87	141	3	0	1	141	1699	1559	4e-68	256
yak177	droYak2_genscan_chr3R_1.208	97.87	141	3	0	1	141	488	348	4e-68	256
yak177	droYak2_genscan_chr3R_1.152	97.87	141	3	0	1	141	557	417	4e-68	256
yak177	droYak2_genscan_chr3R_1.121	97.87	141	3	0	1	141	1090	1230	4e-68	256
yak177	droYak2_genscan_chr3R_1.106	97.87	141	3	0	1	141	1858	1718	4e-68	256
yak177	droYak2_genscan_chr3R_1.104	97.87	141	3	0	1	141	1978	1838	4e-68	256
yak177	droYak2_genscan_chr3L_2.473	97.87	141	3	0	1	141	1048	1188	4e-68	256
yak177	droYak2_genscan_chr3L_2.218	97.87	141	3	0	1	141	1623	1763	4e-68	256
yak177	droYak2_genscan_chr3L_1.289	97.87	141	3	0	1	141	1067	1207	4e-68	256
yak177	droYak2_genscan_chr2R_3.806	97.87	141	3	0	1	141	1195	1335	4e-68	256
yak177	droYak2_genscan_chr2R_2.90	97.87	141	3	0	1	141	1340	1480	4e-68	256
yak177	droYak2_genscan_chr2R_1.493	97.87	141	3	0	1	141	29	169	4e-68	256
yak177	droYak2_genscan_chr2R_1.473	97.87	141	3	0	1	141	1344	1484	4e-68	256
yak177	droYak2_genscan_chr2R_1.159	98.58	141	1	1	1	141	1914	1775	4e-68	256
yak177	droYak2_genscan_chr2R_1.98	97.87	141	3	0	1	141	1080	1220	4e-68	256
yak177	droYak2_genscan_chr2R_1.95	97.87	141	3	0	1	141	616	476	4e-68	256
yak177	droYak2_genscan_chr2L_5.119	97.87	141	3	0	1	141	1704	1844	4e-68	256
yak177	droYak2_genscan_chr2L_5.84	97.87	141	3	0	1	141	1387	1527	4e-68	256
yak177	droYak2_genscan_chr2L_4.863	97.87	141	3	0	1	141	1123	1263	4e-68	256
yak177	droYak2_genscan_chr2L_4.83	97.87	141	3	0	1	141	1310	1450	4e-68	256
yak177	droYak2_genscan_chrU_6.138	97.87	141	3	0	1	141	1952	1812	4e-68	256
yak177	droYak2_genscan_chrU_6.137	97.87	141	3	0	1	141	800	660	4e-68	256
yak177	droYak2_genscan_chrU_6.89	97.87	141	3	0	1	141	1739	1599	4e-68	256
yak177	droYak2_genscan_chrU_6.77	97.87	141	3	0	1	141	1571	1711	4e-68	256
yak177	droYak2_genscan_chrU_6.69	97.87	141	3	0	1	141	210	70	4e-68	256
yak177	droYak2_genscan_chrU_5.243	97.87	141	3	0	1	141	1064	1204	4e-68	256
yak177	droYak2_genscan_chrU_5.110	97.87	141	3	0	1	141	753	613	4e-68	256
yak177	droYak2_genscan_chrU_4.281	97.87	141	3	0	1	141	114	254	4e-68	256
yak177	droYak2_genscan_chrU_4.266	97.87	141	3	0	1	141	1831	1691	4e-68	256
yak177	droYak2_genscan_chrU_4.263	97.87	141	3	0	1	141	1327	1467	4e-68	256
yak177	droYak2_genscan_chrU_4.133	97.87	141	3	0	1	141	729	589	4e-68	256
yak177	droYak2_genscan_chrU_4.132	97.87	141	3	0	1	141	278	418	4e-68	256
yak177	droYak2_genscan_chrU_4.105	97.87	141	3	0	1	141	1332	1472	4e-68	256
yak177	droYak2_genscan_chrU_4.40	97.87	141	3	0	1	141	344	204	4e-68	256
yak177	droYak2_genscan_chrU_3.240	97.87	141	3	0	1	141	607	467	4e-68	256
yak177	droYak2_genscan_chrU_3.230	97.87	141	3	0	1	141	312	172	4e-68	256
yak177	droYak2_genscan_chrU_3.116	98.58	141	1	1	1	141	139	278	4e-68	256
yak177	droYak2_genscan_chrU_3.17	97.87	141	3	0	1	141	396	256	4e-68	256
yak177	droYak2_genscan_chrU_2.380	97.87	141	3	0	1	141	737	877	4e-68	256
yak177	droYak2_genscan_chrU_2.362	97.87	141	3	0	1	141	1061	1201	4e-68	256
yak177	droYak2_genscan_chrU_2.261	97.87	141	3	0	1	141	1455	1595	4e-68	256
yak177	droYak2_genscan_chrU_2.255	97.87	141	3	0	1	141	1619	1479	4e-68	256
yak177	droYak2_genscan_chrU_2.249	97.87	141	3	0	1	141	1484	1624	4e-68	256
yak177	droYak2_genscan_chrU_2.237	97.87	141	3	0	1	141	771	631	4e-68	256
yak177	droYak2_genscan_chrU_1.64	97.87	141	3	0	1	141	1501	1641	4e-68	256
yak177	droYak2_genscan_chr4_1.6	97.87	141	3	0	1	141	1663	1803	4e-68	256
yak177	droYak2_genscan_chr2L_random_1.48	98.55	138	2	0	1	138	925	788	9e-69	258
yak177	droYak2_genscan_chrU_3.13	98.55	138	2	0	1	138	138	1	9e-69	258
yak177	droYak2_genscan_chrU_5.362	98.56	139	2	0	3	141	1416	1554	2e-69	260
yak177	droYak2_genscan_chrU_3.369	98.56	139	2	0	3	141	106	244	2e-69	260
yak177	droYak2_genscan_chrU_2.219	100	132	0	0	10	141	208	77	6e-70	262
yak177	droYak2_genscan_chr2L_4.966	98.57	140	2	0	1	140	1631	1770	6e-70	262
yak177	droYak2_genscan_chr3h_random_1.62	98.58	141	2	0	1	141	1284	1424	2e-70	264
yak177	droYak2_genscan_chr3R_random_1.174	98.58	141	2	0	1	141	1596	1736	2e-70	264
yak177	droYak2_genscan_chr3L_random_1.288	98.58	141	2	0	1	141	501	361	2e-70	264
yak177	droYak2_genscan_chr2h_random_1.277	98.58	141	2	0	1	141	1440	1580	2e-70	264
yak177	droYak2_genscan_chr2h_random_1.274	98.58	141	2	0	1	141	485	345	2e-70	264
yak177	droYak2_genscan_chr2h_random_1.269	98.58	141	2	0	1	141	146	6	2e-70	264
yak177	droYak2_genscan_chr2h_random_1.109	98.58	141	2	0	1	141	1641	1501	2e-70	264
yak177	droYak2_genscan_chr2h_random_1.102	98.58	141	2	0	1	141	1775	1635	2e-70	264
yak177	droYak2_genscan_chr2h_random_1.91	98.58	141	2	0	1	141	187	327	2e-70	264
yak177	droYak2_genscan_chr2L_random_1.408	98.58	141	2	0	1	141	55	195	2e-70	264
yak177	droYak2_genscan_chr2L_random_1.297	98.58	141	2	0	1	141	1903	1763	2e-70	264
yak177	droYak2_genscan_chr2L_random_1.296	98.58	141	2	0	1	141	321	181	2e-70	264
yak177	droYak2_genscan_chr2L_random_1.248	98.58	141	2	0	1	141	329	189	2e-70	264
yak177	droYak2_genscan_chr2L_random_1.111	98.58	141	2	0	1	141	1205	1345	2e-70	264
yak177	droYak2_genscan_chr2L_random_1.108	98.58	141	2	0	1	141	931	791	2e-70	264
yak177	droYak2_genscan_chr2L_random_1.107	98.58	141	2	0	1	141	1235	1375	2e-70	264
yak177	droYak2_genscan_chr2L_random_1.80	98.58	141	2	0	1	141	1383	1243	2e-70	264
yak177	droYak2_genscan_chr3R_4.89	98.58	141	2	0	1	141	1747	1607	2e-70	264
yak177	droYak2_genscan_chr3R_2.559	98.58	141	2	0	1	141	1717	1577	2e-70	264
yak177	droYak2_genscan_chr3R_2.558	98.58	141	2	0	1	141	1665	1805	2e-70	264
yak177	droYak2_genscan_chr3R_2.245	98.58	141	2	0	1	141	1723	1863	2e-70	264
yak177	droYak2_genscan_chr3R_1.980	98.58	141	2	0	1	141	997	857	2e-70	264
yak177	droYak2_genscan_chr3R_1.980	99.29	141	0	1	1	141	1437	1576	2e-70	264
yak177	droYak2_genscan_chr3R_1.565	98.58	141	2	0	1	141	1178	1318	2e-70	264
yak177	droYak2_genscan_chr3R_1.527	98.58	141	2	0	1	141	690	550	2e-70	264
yak177	droYak2_genscan_chr3R_1.522	98.58	141	2	0	1	141	1541	1681	2e-70	264
yak177	droYak2_genscan_chr3R_1.484	98.58	141	2	0	1	141	734	594	2e-70	264
yak177	droYak2_genscan_chr3R_1.419	98.58	141	2	0	1	141	294	434	2e-70	264
yak177	droYak2_genscan_chr3R_1.412	98.58	141	2	0	1	141	702	562	2e-70	264
yak177	droYak2_genscan_chr3R_1.129	98.58	141	2	0	1	141	1233	1373	2e-70	264
yak177	droYak2_genscan_chr3R_1.128	98.58	141	2	0	1	141	1924	1784	2e-70	264
yak177	droYak2_genscan_chr3R_1.115	98.58	141	2	0	1	141	1972	1832	2e-70	264
yak177	droYak2_genscan_chr3R_1.114	98.58	141	2	0	1	141	1153	1293	2e-70	264
yak177	droYak2_genscan_chr3R_1.71	98.58	141	2	0	1	141	1616	1756	2e-70	264
yak177	droYak2_genscan_chr3L_5.62	98.58	141	2	0	1	141	1793	1653	2e-70	264
yak177	droYak2_genscan_chr3L_4.1023	98.58	141	2	0	1	141	436	296	2e-70	264
yak177	droYak2_genscan_chr3L_3.1075	98.58	141	2	0	1	141	1015	1155	2e-70	264
yak177	droYak2_genscan_chr2h_1.21	98.58	141	2	0	1	141	456	316	2e-70	264
yak177	droYak2_genscan_chr2R_5.3	98.58	141	2	0	1	141	807	667	2e-70	264
yak177	droYak2_genscan_chr2R_4.538	98.58	141	2	0	1	141	636	496	2e-70	264
yak177	droYak2_genscan_chr2R_2.152	98.58	141	2	0	1	141	424	284	2e-70	264
yak177	droYak2_genscan_chr2R_1.479	98.58	141	2	0	1	141	1074	1214	2e-70	264
yak177	droYak2_genscan_chr2R_1.414	98.58	141	2	0	1	141	1689	1829	2e-70	264
yak177	droYak2_genscan_chr2R_1.89	98.58	141	2	0	1	141	1426	1566	2e-70	264
yak177	droYak2_genscan_chr2R_1.63	98.58	141	2	0	1	141	190	50	2e-70	264
yak177	droYak2_genscan_chr2R_1.63	98.58	141	2	0	1	141	1891	1751	2e-70	264
yak177	droYak2_genscan_chr2R_1.1	98.58	141	2	0	1	141	611	471	2e-70	264
yak177	droYak2_genscan_chr2L_5.99	98.58	141	2	0	1	141	573	433	2e-70	264
yak177	droYak2_genscan_chr2L_5.90	98.58	141	2	0	1	141	595	455	2e-70	264
yak177	droYak2_genscan_chr2L_5.70	98.58	141	2	0	1	141	1758	1618	2e-70	264
yak177	droYak2_genscan_chr2L_5.30	98.58	141	2	0	1	141	1445	1585	2e-70	264
yak177	droYak2_genscan_chr2L_4.964	98.58	141	2	0	1	141	1711	1851	2e-70	264
yak177	droYak2_genscan_chr2L_4.864	98.58	141	2	0	1	141	750	610	2e-70	264
yak177	droYak2_genscan_chr2L_4.828	98.58	141	2	0	1	141	252	392	2e-70	264
yak177	droYak2_genscan_chr2L_4.21	98.58	141	2	0	1	141	427	287	2e-70	264
yak177	droYak2_genscan_chr2L_2.621	98.58	141	2	0	1	141	655	515	2e-70	264
yak177	droYak2_genscan_chr2L_2.415	98.58	141	2	0	1	141	173	33	2e-70	264
yak177	droYak2_genscan_chrX_5.65	98.58	141	2	0	1	141	574	434	2e-70	264
yak177	droYak2_genscan_chrX_1.210	98.58	141	2	0	1	141	679	539	2e-70	264
yak177	droYak2_genscan_chrX_1.62	98.58	141	2	0	1	141	341	201	2e-70	264
yak177	droYak2_genscan_chrU_6.41	98.58	141	2	0	1	141	1760	1620	2e-70	264
yak177	droYak2_genscan_chrU_5.225	98.58	141	2	0	1	141	1618	1758	2e-70	264
yak177	droYak2_genscan_chrU_5.208	98.58	141	2	0	1	141	1087	1227	2e-70	264
yak177	droYak2_genscan_chrU_5.76	98.58	141	2	0	1	141	273	413	2e-70	264
yak177	droYak2_genscan_chrU_5.58	98.58	141	2	0	1	141	520	380	2e-70	264
yak177	droYak2_genscan_chrU_4.383	98.58	141	2	0	1	141	1517	1377	2e-70	264
yak177	droYak2_genscan_chrU_4.96	98.58	141	2	0	1	141	1728	1588	2e-70	264
yak177	droYak2_genscan_chrU_3.371	98.58	141	2	0	1	141	1190	1330	2e-70	264
yak177	droYak2_genscan_chrU_3.245	98.58	141	2	0	1	141	1484	1624	2e-70	264
yak177	droYak2_genscan_chrU_3.82	98.58	141	2	0	1	141	344	204	2e-70	264
yak177	droYak2_genscan_chrU_2.426	98.58	141	2	0	1	141	1591	1731	2e-70	264
yak177	droYak2_genscan_chrU_2.389	98.58	141	2	0	1	141	214	74	2e-70	264
yak177	droYak2_genscan_chrU_2.372	98.58	141	2	0	1	141	1920	1780	2e-70	264
yak177	droYak2_genscan_chrU_2.166	98.58	141	2	0	1	141	1858	1998	2e-70	264
yak177	droYak2_genscan_chrU_2.63	98.58	141	2	0	1	141	1528	1668	2e-70	264
yak177	droYak2_genscan_chrU_1.383	98.58	141	2	0	1	141	302	162	2e-70	264
yak177	droYak2_genscan_chrU_1.104	99.28	138	1	0	1	138	138	1	4e-71	266
yak177	droYak2_genscan_chr3R_1.901	99.29	140	1	0	2	141	1493	1632	2e-72	270
yak177	droYak2_genscan_chr2L_5.97	99.29	140	1	0	1	140	149	10	2e-72	270
yak177	droYak2_genscan_chrU_2.374	99.29	140	1	0	1	140	161	22	2e-72	270
yak177	droYak2_genscan_chr3R_random_1.71	99.29	141	1	0	1	141	645	505	6e-73	272
yak177	droYak2_genscan_chr3h_random_1.48	99.29	141	1	0	1	141	912	772	6e-73	272
yak177	droYak2_genscan_chr3L_random_1.517	99.29	141	1	0	1	141	1446	1586	6e-73	272
yak177	droYak2_genscan_chr3L_random_1.1	99.29	141	1	0	1	141	126	266	6e-73	272
yak177	droYak2_genscan_chr2h_random_1.72	99.29	141	1	0	1	141	439	299	6e-73	272
yak177	droYak2_genscan_chr2L_random_1.421	99.29	141	1	0	1	141	1424	1564	6e-73	272
yak177	droYak2_genscan_chrX_random_1.77	99.29	141	1	0	1	141	179	319	6e-73	272
yak177	droYak2_genscan_chr3R_6.254	99.29	141	1	0	1	141	1908	1768	6e-73	272
yak177	droYak2_genscan_chr3R_2.241	99.29	141	1	0	1	141	1349	1489	6e-73	272
yak177	droYak2_genscan_chr3R_1.831	99.29	141	1	0	1	141	151	11	6e-73	272
yak177	droYak2_genscan_chr3R_1.145	99.29	141	1	0	1	141	63	203	6e-73	272
yak177	droYak2_genscan_chr3R_1.112	99.29	141	1	0	1	141	211	71	6e-73	272
yak177	droYak2_genscan_chr3R_1.55	99.29	141	1	0	1	141	1349	1489	6e-73	272
yak177	droYak2_genscan_chr3L_5.92	99.29	141	1	0	1	141	166	26	6e-73	272
yak177	droYak2_genscan_chr3L_2.664	99.29	141	1	0	1	141	1395	1535	6e-73	272
yak177	droYak2_genscan_chr3L_2.663	99.29	141	1	0	1	141	313	453	6e-73	272
yak177	droYak2_genscan_chr3L_1.1161	99.29	141	1	0	1	141	497	357	6e-73	272
yak177	droYak2_genscan_chr2R_3.80	99.29	141	1	0	1	141	1854	1714	6e-73	272
yak177	droYak2_genscan_chr2L_5.153	99.29	141	1	0	1	141	622	762	6e-73	272
yak177	droYak2_genscan_chr2L_5.152	99.29	141	1	0	1	141	610	470	6e-73	272
yak177	droYak2_genscan_chr2L_5.75	99.29	141	1	0	1	141	1918	1778	6e-73	272
yak177	droYak2_genscan_chr2L_4.546	99.29	141	1	0	1	141	1894	1754	6e-73	272
yak177	droYak2_genscan_chr2L_3.242	99.29	141	1	0	1	141	1850	1710	6e-73	272
yak177	droYak2_genscan_chr2L_2.11	99.29	141	1	0	1	141	1926	1786	6e-73	272
yak177	droYak2_genscan_chr2L_2.10	99.29	141	1	0	1	141	1231	1371	6e-73	272
yak177	droYak2_genscan_chrX_5.36	99.29	141	1	0	1	141	517	377	6e-73	272
yak177	droYak2_genscan_chrX_4.638	99.29	141	1	0	1	141	454	314	6e-73	272
yak177	droYak2_genscan_chrX_4.591	99.29	141	1	0	1	141	449	589	6e-73	272
yak177	droYak2_genscan_chrX_4.590	99.29	141	1	0	1	141	935	795	6e-73	272
yak177	droYak2_genscan_chrU_5.358	99.29	141	1	0	1	141	419	279	6e-73	272
yak177	droYak2_genscan_chrU_5.302	99.29	141	1	0	1	141	1918	1778	6e-73	272
yak177	droYak2_genscan_chrU_5.256	99.29	141	1	0	1	141	1376	1516	6e-73	272
yak177	droYak2_genscan_chrU_5.10	99.29	141	1	0	1	141	1488	1628	6e-73	272
yak177	droYak2_genscan_chrU_4.69	99.29	141	1	0	1	141	1349	1489	6e-73	272
yak177	droYak2_genscan_chrU_3.398	99.29	141	1	0	1	141	1390	1530	6e-73	272
yak177	droYak2_genscan_chrU_3.115	99.29	141	1	0	1	141	141	1	6e-73	272
yak177	droYak2_genscan_chrU_2.13	99.29	141	1	0	1	141	581	441	6e-73	272
yak177	droYak2_genscan_chr4_1.80	99.29	141	1	0	1	141	1943	1803	6e-73	272
yak177	droYak2_genscan_chr3h_random_1.61	100	141	0	0	1	141	818	678	3e-75	280
yak177	droYak2_genscan_chr3R_random_1.71	100	141	0	0	1	141	132	272	3e-75	280
yak177	droYak2_genscan_chr3L_random_1.904	100	141	0	0	1	141	1164	1304	3e-75	280
yak177	droYak2_genscan_chr3L_random_1.39	100	141	0	0	1	141	879	739	3e-75	280
yak177	droYak2_genscan_chr2h_random_1.115	100	141	0	0	1	141	547	407	3e-75	280
yak177	droYak2_genscan_chr2h_random_1.110	100	141	0	0	1	141	257	117	3e-75	280
yak177	droYak2_genscan_chr2L_random_1.255	100	141	0	0	1	141	1244	1384	3e-75	280
yak177	droYak2_genscan_chr2L_random_1.30	100	141	0	0	1	141	1620	1480	3e-75	280
yak177	droYak2_genscan_chrX_random_1.37	100	141	0	0	1	141	261	401	3e-75	280
yak177	droYak2_genscan_chr3R_2.534	100	141	0	0	1	141	739	599	3e-75	280
yak177	droYak2_genscan_chr3R_2.472	100	141	0	0	1	141	1917	1777	3e-75	280
yak177	droYak2_genscan_chr3R_2.67	100	141	0	0	1	141	720	860	3e-75	280
yak177	droYak2_genscan_chr3R_1.938	100	141	0	0	1	141	1325	1465	3e-75	280
yak177	droYak2_genscan_chr3L_5.263	100	141	0	0	1	141	437	297	3e-75	280
yak177	droYak2_genscan_chr3L_5.46	100	141	0	0	1	141	1103	1243	3e-75	280
yak177	droYak2_genscan_chr3L_4.1013	100	141	0	0	1	141	1762	1622	3e-75	280
yak177	droYak2_genscan_chr3L_4.244	100	141	0	0	1	141	357	217	3e-75	280
yak177	droYak2_genscan_chr3L_4.73	100	141	0	0	1	141	568	428	3e-75	280
yak177	droYak2_genscan_chr3L_3.1079	100	141	0	0	1	141	687	547	3e-75	280
yak177	droYak2_genscan_chr3L_3.628	100	141	0	0	1	141	1525	1665	3e-75	280
yak177	droYak2_genscan_chr3L_3.289	100	141	0	0	1	141	822	682	3e-75	280
yak177	droYak2_genscan_chr3L_2.484	100	141	0	0	1	141	499	359	3e-75	280
yak177	droYak2_genscan_chr3L_1.1217	100	141	0	0	1	141	1661	1801	3e-75	280
yak177	droYak2_genscan_chr3L_1.104	100	141	0	0	1	141	1680	1820	3e-75	280
yak177	droYak2_genscan_chr2R_5.22	100	141	0	0	1	141	1957	1817	3e-75	280
yak177	droYak2_genscan_chr2R_3.847	100	141	0	0	1	141	816	676	3e-75	280
yak177	droYak2_genscan_chr2R_1.799	100	141	0	0	1	141	1804	1664	3e-75	280
yak177	droYak2_genscan_chr2R_1.798	100	141	0	0	1	141	1103	1243	3e-75	280
yak177	droYak2_genscan_chr2L_5.102	100	141	0	0	1	141	383	243	3e-75	280
yak177	droYak2_genscan_chr2L_5.77	100	141	0	0	1	141	383	243	3e-75	280
yak177	droYak2_genscan_chr2L_4.784	100	141	0	0	1	141	1343	1483	3e-75	280
yak177	droYak2_genscan_chr2L_4.752	100	141	0	0	1	141	1715	1855	3e-75	280
yak177	droYak2_genscan_chr2L_4.647	100	141	0	0	1	141	1283	1423	3e-75	280
yak177	droYak2_genscan_chr2L_4.229	100	141	0	0	1	141	578	438	3e-75	280
yak177	droYak2_genscan_chr2L_3.153	100	141	0	0	1	141	1183	1323	3e-75	280
yak177	droYak2_genscan_chr2L_3.152	100	141	0	0	1	141	1888	1748	3e-75	280
yak177	droYak2_genscan_chr2L_1.590	100	141	0	0	1	141	1339	1479	3e-75	280
yak177	droYak2_genscan_chrX_1.204	100	141	0	0	1	141	1378	1518	3e-75	280
yak177	droYak2_genscan_chrX_1.40	100	141	0	0	1	141	931	791	3e-75	280
yak177	droYak2_genscan_chrU_5.458	100	141	0	0	1	141	1635	1775	3e-75	280
yak177	droYak2_genscan_chrU_4.396	100	141	0	0	1	141	1219	1359	3e-75	280
yak177	droYak2_genscan_chrU_4.273	100	141	0	0	1	141	1731	1591	3e-75	280
yak177	droYak2_genscan_chrU_4.191	100	141	0	0	1	141	1218	1358	3e-75	280
yak177	droYak2_genscan_chrU_4.120	100	141	0	0	1	141	98	238	3e-75	280
yak177	droYak2_genscan_chrU_3.435	100	141	0	0	1	141	1552	1692	3e-75	280
yak177	droYak2_genscan_chrU_3.370	100	141	0	0	1	141	1866	1726	3e-75	280
yak177	droYak2_genscan_chrU_3.364	100	141	0	0	1	141	1740	1880	3e-75	280
yak177	droYak2_genscan_chrU_3.363	100	141	0	0	1	141	105	245	3e-75	280
yak177	droYak2_genscan_chrU_3.351	100	141	0	0	1	141	977	837	3e-75	280
yak177	droYak2_genscan_chrU_3.282	100	141	0	0	1	141	1785	1925	3e-75	280
yak177	droYak2_genscan_chrU_3.255	100	141	0	0	1	141	1158	1298	3e-75	280
yak177	droYak2_genscan_chrU_3.191	100	141	0	0	1	141	978	838	3e-75	280
yak177	droYak2_genscan_chrU_3.78	100	141	0	0	1	141	1283	1423	3e-75	280
yak177	droYak2_genscan_chrU_1.373	100	141	0	0	1	141	666	526	3e-75	280

## Sheet: yak_intron
Query id	Subject id	% identity	alignment length	mismatches	gap openings	q. start	q. end	s. starts. ende-value			bit score
yak177	droYak2_genscan_chrU_1.308	90	40	4	0	21	60	2675	2636	3e-05	48.1
yak177	droYak2_genscan_chr3L_5.429	87.5	56	6	1	1	56	32717	32771	3e-05	48.1
yak177	droYak2_genscan_chr2R_1.82	90.48	42	4	0	83	124	8785	8744	2e-06	52
yak177	droYak2_genscan_chrU_2.416	90.48	42	4	0	92	133	6980	6939	2e-06	52
yak177	droYak2_genscan_chr3R_1.104	88	50	6	0	78	127	5204	5253	2e-06	52
yak177	droYak2_genscan_chr3R_1.30	91.38	58	2	3	86	141	4202	4258	2e-06	52
yak177	droYak2_genscan_chr2h_random_1.228	89.36	47	5	0	20	66	12442	12396	5e-07	54
yak177	droYak2_genscan_chr3R_1.36	82.42	91	16	0	37	127	7694	7784	5e-07	54
yak177	droYak2_genscan_chr2R_1.49	92.5	40	3	0	98	137	526	565	1e-07	56
yak177	droYak2_genscan_chr2L_random_1.245	89.58	48	5	0	94	141	1946	1899	1e-07	56
yak177	droYak2_genscan_chr2h_random_1.83	89.8	49	5	0	93	141	44455	44407	3e-08	58
yak177	droYak2_genscan_chrU_2.400	89.8	49	5	0	90	138	12275	12227	3e-08	58
yak177	droYak2_genscan_chr2R_1.49	87.72	57	7	0	1	57	32437	32381	3e-08	58
yak177	droYak2_genscan_chr3R_1.30	92.86	42	3	0	100	141	21638	21679	9e-09	60
yak177	droYak2_genscan_chr3L_5.429	85.92	71	6	1	75	141	23198	23268	9e-09	60
yak177	droYak2_genscan_chrU_2.416	89.09	55	6	0	82	136	16974	16920	2e-09	61.9
yak177	droYak2_genscan_chr2R_1.14	90.38	52	5	0	90	141	5383	5434	6e-10	63.9
yak177	droYak2_genscan_chrUh_1.40	87.5	64	8	0	17	80	4905	4968	6e-10	63.9
yak177	droYak2_genscan_chr2L_random_1.37	83.33	84	5	1	67	141	11333	11250	6e-10	63.9
yak177	droYak2_genscan_chr3L_5.429	91.84	49	4	0	8	56	23138	23186	1e-10	65.9
yak177	droYak2_genscan_chrU_5.306	91.84	49	4	0	93	141	23553	23505	1e-10	65.9
yak177	droYak2_genscan_chrU_5.306	91.84	49	4	0	93	141	27304	27256	1e-10	65.9
yak177	droYak2_genscan_chr2R_1.29	90.57	53	5	0	7	59	10273	10325	1e-10	65.9
yak177	droYak2_genscan_chr2h_random_1.228	90.28	72	3	3	1	70	4603	4534	1e-10	65.9
yak177	droYak2_genscan_chr3R_1.30	93.48	46	3	0	1	46	5804	5759	4e-11	67.9
yak177	droYak2_genscan_chrU_5.306	93.48	46	3	0	41	86	23594	23549	4e-11	67.9
yak177	droYak2_genscan_chrU_5.306	93.48	46	3	0	41	86	27345	27300	4e-11	67.9
yak177	droYak2_genscan_chrU_3.81	92	50	4	0	92	141	12961	12912	4e-11	67.9
yak177	droYak2_genscan_chrU_1.355	93.62	47	3	0	95	141	7125	7079	9e-12	69.9
yak177	droYak2_genscan_chr2L_5.42	88.06	67	8	0	33	99	11887	11821	9e-12	69.9
yak177	droYak2_genscan_chr2h_random_1.105	86.3	73	3	1	1	73	26769	26704	9e-12	69.9
yak177	droYak2_genscan_chr2R_1.49	95.45	44	2	0	98	141	26223	26180	2e-12	71.9
yak177	droYak2_genscan_chr2R_1.82	93.75	48	3	0	92	139	11481	11528	2e-12	71.9
yak177	droYak2_genscan_chr2R_1.29	92.31	52	4	0	56	107	10055	10004	2e-12	71.9
yak177	droYak2_genscan_chr3R_1.30	88.57	70	5	1	22	91	24839	24905	2e-12	71.9
yak177	droYak2_genscan_chrU_5.38	97.56	41	1	0	1	41	3641	3681	6e-13	73.8
yak177	droYak2_genscan_chr3L_5.388	95.56	45	2	0	97	141	1989	1945	6e-13	73.8
yak177	droYak2_genscan_chrU_1.375	95.56	45	2	0	1	45	19983	19939	6e-13	73.8
yak177	droYak2_genscan_chrU_2.416	91.23	57	5	0	4	60	17040	16984	6e-13	73.8
yak177	droYak2_genscan_chr2R_1.82	91.8	61	4	1	3	63	6563	6504	6e-13	73.8
yak177	droYak2_genscan_chr3R_1.36	83.18	107	11	1	7	113	9201	9300	6e-13	73.8
yak177	droYak2_genscan_chr2L_random_1.130	95.65	46	2	0	96	141	16132	16177	1e-13	75.8
yak177	droYak2_genscan_chr2L_random_1.18	94	50	3	0	92	141	2876	2827	1e-13	75.8
yak177	droYak2_genscan_chr2h_random_1.335	88.57	70	8	0	15	84	17074	17005	1e-13	75.8
yak177	droYak2_genscan_chr2L_4.425	92.73	55	4	0	1	55	5525	5579	4e-14	77.8
yak177	droYak2_genscan_chr2R_1.49	88.16	76	0	2	1	76	26287	26221	4e-14	77.8
yak177	droYak2_genscan_chr3R_2.232	86.21	87	12	0	55	141	10680	10766	4e-14	77.8
yak177	droYak2_genscan_chr2R_1.99	86.21	87	12	0	55	141	7415	7501	4e-14	77.8
yak177	droYak2_genscan_chrX_random_1.121	94.23	52	3	0	90	141	22435	22384	1e-14	79.8
yak177	droYak2_genscan_chr3L_5.420	94.23	52	3	0	90	141	5598	5547	1e-14	79.8
yak177	droYak2_genscan_chrU_5.306	88.16	76	9	0	22	97	26773	26848	1e-14	79.8
yak177	droYak2_genscan_chrU_3.414	89.74	78	4	2	68	141	3413	3490	1e-14	79.8
yak177	droYak2_genscan_chr2R_1.82	88.75	80	8	1	1	79	2666	2587	1e-14	79.8
yak177	droYak2_genscan_chr3R_2.91	88.1	84	9	1	18	101	6065	5983	1e-14	79.8
yak177	droYak2_genscan_chr2L_random_1.9	100	41	0	0	1	41	8350	8310	2e-15	81.8
yak177	droYak2_genscan_chr2R_1.82	100	41	0	0	1	41	18299	18259	2e-15	81.8
yak177	droYak2_genscan_chrU_5.38	100	41	0	0	1	41	4561	4521	2e-15	81.8
yak177	droYak2_genscan_chr3h_random_1.51	94.34	53	3	0	35	87	16776	16724	2e-15	81.8
yak177	droYak2_genscan_chrX_random_1.25	94.34	53	3	0	63	115	19283	19231	2e-15	81.8
yak177	droYak2_genscan_chr2h_random_1.18	92.31	65	4	1	6	70	2730	2793	2e-15	81.8
yak177	droYak2_genscan_chrU_2.244	85.71	105	14	1	1	105	14385	14282	2e-15	81.8
yak177	droYak2_genscan_chr3h_random_1.51	97.83	46	1	0	96	141	28724	28679	6e-16	83.8
yak177	droYak2_genscan_chr3h_random_1.51	97.83	46	1	0	96	141	39752	39707	6e-16	83.8
yak177	droYak2_genscan_chrUh_1.30	96	50	2	0	92	141	4635	4684	6e-16	83.8
yak177	droYak2_genscan_chr3R_1.30	93.1	58	4	0	8	65	9271	9328	6e-16	83.8
yak177	droYak2_genscan_chrU_2.394	88.24	85	8	1	37	121	35164	35246	6e-16	83.8
yak177	droYak2_genscan_chrU_6.217	100	43	0	0	1	43	54488	54446	2e-16	85.7
yak177	droYak2_genscan_chr3R_1.36	96.15	52	2	0	4	55	3705	3756	4e-17	87.7
yak177	droYak2_genscan_chrU_2.416	96.15	52	2	0	1	52	7051	7000	4e-17	87.7
yak177	droYak2_genscan_chrU_3.36	91.18	68	6	0	17	84	2079	2012	4e-17	87.7
yak177	droYak2_genscan_chr2R_1.10	90.28	72	7	0	20	91	6754	6683	4e-17	87.7
yak177	droYak2_genscan_chrU_5.306	89.47	76	8	0	22	97	23022	23097	4e-17	87.7
yak177	droYak2_genscan_chr2L_random_1.37	97.96	49	1	0	93	141	14527	14575	1e-17	89.7
yak177	droYak2_genscan_chr3h_random_1.3	100	46	0	0	92	137	18626	18671	2e-18	91.7
yak177	droYak2_genscan_chr3R_1.33	98	50	1	0	72	121	2727	2678	2e-18	91.7
yak177	droYak2_genscan_chr2h_random_1.228	96.3	54	2	0	86	139	8893	8946	2e-18	91.7
yak177	droYak2_genscan_chr2L_5.126	93.94	66	3	1	1	66	1958	2022	2e-18	91.7
yak177	droYak2_genscan_chrX_random_1.25	96.36	55	2	0	67	121	23489	23435	6e-19	93.7
yak177	droYak2_genscan_chr2L_5.42	89.87	79	8	0	59	137	3931	4009	6e-19	93.7
yak177	droYak2_genscan_chr2L_random_1.81	87.37	95	12	0	1	95	2071	2165	6e-19	93.7
yak177	droYak2_genscan_chr3R_1.33	96.43	56	2	0	86	141	2815	2760	2e-19	95.6
yak177	droYak2_genscan_chrU_2.416	87.5	96	12	0	45	140	2093	2188	2e-19	95.6
yak177	droYak2_genscan_chr3R_1.219	85.45	110	9	1	2	111	5311	5209	2e-19	95.6
yak177	droYak2_genscan_chr2L_random_1.37	100	49	0	0	1	49	11018	11066	4e-20	97.6
yak177	droYak2_genscan_chr2L_random_1.88	92.75	69	5	0	73	141	3420	3352	4e-20	97.6
yak177	droYak2_genscan_chr2L_random_1.130	92.96	71	2	1	1	71	16062	16129	4e-20	97.6
yak177	droYak2_genscan_chrU_5.279	98.15	54	1	0	1	54	28904	28957	1e-20	99.6
yak177	droYak2_genscan_chr2L_5.48	95.16	62	3	0	1	62	5046	4985	1e-20	99.6
yak177	droYak2_genscan_chrU_3.414	95.45	66	2	1	77	141	8041	7976	1e-20	99.6
yak177	droYak2_genscan_chrU_3.81	95.52	67	2	1	76	141	20899	20965	3e-21	101
yak177	droYak2_genscan_chr2L_random_1.332	86.87	99	4	1	43	141	3485	3396	3e-21	101
yak177	droYak2_genscan_chr2h_random_1.105	86.49	111	15	0	28	138	19909	20019	3e-21	101
yak177	droYak2_genscan_chrU_1.255	100	52	0	0	90	141	23101	23050	7e-22	103
yak177	droYak2_genscan_chr3L_5.429	93.06	72	5	0	70	141	32802	32873	7e-22	103
yak177	droYak2_genscan_chrU_5.306	88.35	103	10	1	39	141	21968	22068	7e-22	103
yak177	droYak2_genscan_chr2R_1.49	96.72	61	2	0	1	61	3951	4011	2e-22	105
yak177	droYak2_genscan_chrU_6.112	89.69	97	9	1	45	141	8135	8230	2e-22	105
yak177	droYak2_genscan_chrU_3.81	96.97	66	1	1	9	74	7720	7656	4e-23	107
yak177	droYak2_genscan_chr2R_3.47	91.46	82	7	0	29	110	8237	8156	4e-23	107
yak177	droYak2_genscan_chr3h_random_1.42	90.8	87	8	0	2	88	38764	38850	1e-23	109
yak177	droYak2_genscan_chr3R_1.30	91.95	87	6	1	38	124	6282	6197	1e-23	109
yak177	droYak2_genscan_chr3R_2.540	96.88	64	2	0	78	141	799	736	3e-24	111
yak177	droYak2_genscan_chrU_5.306	91.67	84	7	0	30	113	21288	21205	3e-24	111
yak177	droYak2_genscan_chr2L_random_1.37	85.07	134	13	1	4	137	8362	8488	3e-24	111
yak177	droYak2_genscan_chrU_2.119	100	58	0	0	77	134	5180	5237	2e-25	115
yak177	droYak2_genscan_chrU_5.20	95.71	70	3	0	28	97	44226	44157	2e-25	115
yak177	droYak2_genscan_chr3R_2.71	91.86	86	7	0	1	86	7069	7154	2e-25	115
yak177	droYak2_genscan_chrU_3.414	90.2	102	9	1	20	121	4038	4138	2e-25	115
yak177	droYak2_genscan_chr2R_1.82	87.39	119	11	1	1	119	707	821	2e-25	115
yak177	droYak2_genscan_chrU_2.416	97.01	67	2	0	8	74	17641	17707	4e-26	117
yak177	droYak2_genscan_chrU_6.217	91.95	87	7	0	47	133	46396	46482	4e-26	117
yak177	droYak2_genscan_chr2R_1.99	87.93	116	10	1	16	127	3717	3832	4e-26	117
yak177	droYak2_genscan_chr2R_1.82	98.46	65	1	0	77	141	18260	18196	3e-27	121
yak177	droYak2_genscan_chr2L_5.48	93.83	81	5	0	1	81	454	534	3e-27	121
yak177	droYak2_genscan_chr2R_1.82	86.96	138	13	2	9	141	18491	18354	3e-27	121
yak177	droYak2_genscan_chr3h_random_1.42	97.14	70	2	0	1	70	19650	19719	7e-28	123
yak177	droYak2_genscan_chr2h_random_1.83	97.18	71	2	0	1	71	44535	44465	2e-28	125
yak177	droYak2_genscan_chr2L_4.29	91.58	95	8	0	46	140	8394	8300	2e-28	125
yak177	droYak2_genscan_chr3R_1.33	98.53	68	1	0	1	68	2934	2867	5e-29	127
yak177	droYak2_genscan_chr2R_1.82	95	80	4	0	1	80	11211	11132	5e-29	127
yak177	droYak2_genscan_chr2L_random_1.245	89.66	116	11	1	26	141	4368	4254	5e-29	127
yak177	droYak2_genscan_chr2R_1.49	100	65	0	0	1	65	7301	7365	1e-29	129
yak177	droYak2_genscan_chr3R_random_1.161	94.38	89	4	1	52	140	20057	19970	1e-29	129
yak177	droYak2_genscan_chr3R_1.36	97.3	74	2	0	1	74	12257	12330	3e-30	131
yak177	droYak2_genscan_chr3R_1.36	88.46	130	9	2	9	132	4676	4547	3e-30	131
yak177	droYak2_genscan_chr2L_5.42	90.74	108	6	1	34	141	7767	7870	7e-31	133
yak177	droYak2_genscan_chrU_4.96	100	68	0	0	48	115	26926	26859	2e-31	135
yak177	droYak2_genscan_chr3R_1.219	95.24	84	4	0	1	84	3481	3398	2e-31	135
yak177	droYak2_genscan_chr2L_random_1.130	96.3	81	3	0	61	141	3100	3180	5e-32	137
yak177	droYak2_genscan_chr2R_1.49	94.38	89	5	0	1	89	45654	45566	5e-32	137
yak177	droYak2_genscan_chrUh_1.40	92.08	101	8	0	1	101	876	976	5e-32	137
yak177	droYak2_genscan_chrU_6.217	100	71	0	0	71	141	54449	54379	3e-33	141
yak177	droYak2_genscan_chrU_2.394	93.68	95	6	0	21	115	34153	34247	3e-33	141
yak177	droYak2_genscan_chrU_2.394	90.6	117	7	1	1	117	25287	25175	8e-34	143
yak177	droYak2_genscan_chr2h_random_1.228	90.32	124	11	1	18	141	4283	4161	8e-34	143
yak177	droYak2_genscan_chr2h_random_1.47	100	73	0	0	1	73	2210	2138	2e-34	145
yak177	droYak2_genscan_chr2h_random_1.105	97.53	81	2	0	1	81	19788	19708	2e-34	145
yak177	droYak2_genscan_chr3R_2.77	93.81	97	6	0	42	138	6097	6001	2e-34	145
yak177	droYak2_genscan_chrUh_1.39	93.07	101	7	0	19	119	20938	21038	2e-34	145
yak177	droYak2_genscan_chrU_4.96	91.74	109	9	0	33	141	8202	8310	2e-34	145
yak177	droYak2_genscan_chr2L_random_1.37	96.51	86	3	0	1	86	14446	14531	5e-35	147
yak177	droYak2_genscan_chr2R_1.99	93.14	102	7	0	1	102	1173	1274	5e-35	147
yak177	droYak2_genscan_chr3L_4.625	96.55	87	3	0	55	141	8355	8441	1e-35	149
yak177	droYak2_genscan_chr2R_1.82	94.74	95	5	0	1	95	10039	9945	1e-35	149
yak177	droYak2_genscan_chr2L_4.425	91.6	119	9	1	9	127	13197	13080	1e-35	149
yak177	droYak2_genscan_chrU_2.400	89.34	122	3	1	20	141	4673	4562	1e-35	149
yak177	droYak2_genscan_chr3R_1.36	90.55	127	11	1	7	133	10232	10357	1e-35	149
yak177	droYak2_genscan_chrU_5.38	100	76	0	0	66	141	3577	3502	3e-36	151
yak177	droYak2_genscan_chrU_2.394	91.45	117	6	1	1	117	24595	24483	3e-36	151
yak177	droYak2_genscan_chr2R_1.428	92.24	116	7	1	26	141	3125	3012	8e-37	153
yak177	droYak2_genscan_chrUh_1.40	89.05	137	9	1	8	138	20967	21103	2e-37	155
yak177	droYak2_genscan_chr3R_1.33	93.04	115	7	1	28	141	26632	26518	5e-38	157
yak177	droYak2_genscan_chr2R_2.480	93.04	115	7	1	1	115	855	968	5e-38	157
yak177	droYak2_genscan_chr2R_1.10	98.81	84	1	0	34	117	5307	5224	1e-38	159
yak177	droYak2_genscan_chrU_1.355	95.83	96	4	0	3	98	530	625	1e-38	159
yak177	droYak2_genscan_chr3R_1.33	98.82	85	1	0	1	85	2594	2678	3e-39	161
yak177	droYak2_genscan_chrX_5.71	95.88	97	4	0	1	97	13023	13119	3e-39	161
yak177	droYak2_genscan_chrU_4.114	95.88	97	4	0	45	141	15860	15956	3e-39	161
yak177	droYak2_genscan_chrU_2.416	89.8	147	6	3	1	141	22018	21875	3e-39	161
yak177	droYak2_genscan_chr2R_1.49	96.81	94	3	0	2	95	13971	14064	8e-40	163
yak177	droYak2_genscan_chrU_3.81	95.28	106	4	1	1	105	11788	11683	8e-40	163
yak177	droYak2_genscan_chrU_2.68	93.64	110	7	0	32	141	10936	10827	8e-40	163
yak177	droYak2_genscan_chrU_3.287	91.8	122	10	0	1	122	16347	16226	8e-40	163
yak177	droYak2_genscan_chr2h_random_1.2	100	83	0	0	59	141	2380	2462	2e-40	165
yak177	droYak2_genscan_chrU_5.440	97.8	91	2	0	51	141	6542	6452	2e-40	165
yak177	droYak2_genscan_chr3R_1.30	95.96	99	4	0	29	127	8067	7969	2e-40	165
yak177	droYak2_genscan_chr2R_1.49	91.74	121	3	1	28	141	7730	7610	2e-40	165
yak177	droYak2_genscan_chr2L_random_1.37	89.93	139	14	0	3	141	13150	13288	2e-40	165
yak177	droYak2_genscan_chr2L_random_1.332	89.12	147	10	1	1	141	1938	1792	5e-41	167
yak177	droYak2_genscan_chr2h_1.15	97.85	93	2	0	48	140	1055	963	1e-41	168
yak177	droYak2_genscan_chr2R_1.10	96.04	101	4	0	41	141	16940	16840	1e-41	168
yak177	droYak2_genscan_chr3R_random_1.2	93.81	113	7	0	1	113	857	745	1e-41	168
yak177	droYak2_genscan_chr3h_random_1.51	92.8	125	8	1	17	141	13839	13962	1e-41	168
yak177	droYak2_genscan_chrU_5.20	100	86	0	0	56	141	1371	1286	3e-42	170
yak177	droYak2_genscan_chrU_1.308	90.65	139	13	0	1	139	7018	7156	9e-43	172
yak177	droYak2_genscan_chr3R_1.133	92.74	124	9	0	1	124	157	280	2e-43	174
yak177	droYak2_genscan_chrU_1.255	88.74	151	7	1	1	141	3551	3401	2e-43	174
yak177	droYak2_genscan_chr2L_random_1.88	97.94	97	2	0	1	97	5476	5572	5e-44	176
yak177	droYak2_genscan_chrU_2.244	98.02	101	1	1	1	100	6834	6934	5e-44	176
yak177	droYak2_genscan_chr2h_random_1.228	95.41	109	5	0	6	114	8569	8461	5e-44	176
yak177	droYak2_genscan_chr2R_1.29	91.49	141	11	1	1	141	2180	2319	5e-44	176
yak177	droYak2_genscan_chrU_1.308	90.78	141	13	0	1	141	3328	3468	5e-44	176
yak177	droYak2_genscan_chr3R_1.30	91.3	138	12	0	1	138	879	742	1e-44	178
yak177	droYak2_genscan_chr3R_1.30	91.3	138	12	0	1	138	3180	3043	1e-44	178
yak177	droYak2_genscan_chrU_5.78	90.78	141	7	1	1	141	8630	8496	1e-44	178
yak177	droYak2_genscan_chr2L_random_1.130	94.12	119	7	0	22	140	18452	18334	4e-45	180
yak177	droYak2_genscan_chr3R_1.30	98	100	2	0	1	100	19254	19155	9e-46	182
yak177	droYak2_genscan_chr2R_1.49	92.42	132	10	0	10	141	12159	12028	9e-46	182
yak177	droYak2_genscan_chrUh_1.40	91.03	145	9	1	1	141	10795	10939	9e-46	182
yak177	droYak2_genscan_chr3R_1.33	91.03	145	9	1	1	141	24405	24261	9e-46	182
yak177	droYak2_genscan_chr3R_1.33	91.03	145	9	1	1	141	25549	25405	9e-46	182
yak177	droYak2_genscan_chrU_5.279	100	93	0	0	1	93	23777	23869	2e-46	184
yak177	droYak2_genscan_chrX_random_1.92	98.97	97	1	0	1	97	2137	2041	2e-46	184
yak177	droYak2_genscan_chr2h_random_1.228	94.4	125	6	1	17	141	8459	8336	2e-46	184
yak177	droYak2_genscan_chr3L_2.698	91.49	141	12	0	1	141	9396	9536	2e-46	184
yak177	droYak2_genscan_chrU_4.96	100	94	0	0	1	94	23334	23427	6e-47	186
yak177	droYak2_genscan_chrU_6.217	95.61	114	5	0	28	141	47953	48066	6e-47	186
yak177	droYak2_genscan_chr2L_random_1.37	93.7	127	4	1	1	127	5352	5474	6e-47	186
yak177	droYak2_genscan_chr2L_random_1.81	97.2	107	3	0	35	141	22169	22063	1e-47	188
yak177	droYak2_genscan_chr3L_5.429	91.3	138	2	1	4	141	18776	18903	1e-47	188
yak177	droYak2_genscan_chr2h_random_1.83	91.49	141	5	1	1	141	8175	8042	1e-47	188
yak177	droYak2_genscan_chr3R_1.33	95.8	119	3	1	11	127	13671	13553	4e-48	190
yak177	droYak2_genscan_chr3R_1.33	95.8	119	3	1	11	127	15071	14953	4e-48	190
yak177	droYak2_genscan_chr3h_random_1.3	100	97	0	0	1	97	12133	12229	9e-49	192
yak177	droYak2_genscan_chrU_4.96	99.01	101	1	0	37	137	26844	26744	9e-49	192
yak177	droYak2_genscan_chrU_3.78	96.46	113	4	0	28	140	3672	3560	9e-49	192
yak177	droYak2_genscan_chr2R_1.99	92.2	141	11	0	1	141	4453	4593	9e-49	192
yak177	droYak2_genscan_chrU_5.78	100	98	0	0	1	98	10996	11093	2e-49	194
yak177	droYak2_genscan_chr2L_random_1.37	94.49	127	7	0	1	127	13664	13790	6e-50	196
yak177	droYak2_genscan_chr2R_1.29	99.04	104	1	0	1	104	5718	5615	1e-50	198
yak177	droYak2_genscan_chr2R_1.43	98.15	108	2	0	34	141	4748	4855	1e-50	198
yak177	droYak2_genscan_chr3R_1.104	95.83	120	5	0	1	120	6269	6150	1e-50	198
yak177	droYak2_genscan_chr2h_random_1.335	91.84	147	6	1	1	141	1407	1261	1e-50	198
yak177	droYak2_genscan_chrU_4.203	91.84	147	6	1	1	141	8818	8672	1e-50	198
yak177	droYak2_genscan_chr2L_random_1.332	93.43	137	9	0	5	141	12254	12118	4e-51	200
yak177	droYak2_genscan_chr2R_1.49	93.43	137	9	0	5	141	19717	19853	4e-51	200
yak177	droYak2_genscan_chr2h_random_1.83	92.91	141	10	0	1	141	793	933	4e-51	200
yak177	droYak2_genscan_chrX_random_1.121	92.2	141	2	1	1	141	33679	33810	4e-51	200
yak177	droYak2_genscan_chr2h_random_1.228	93.62	141	7	1	1	141	3026	3164	1e-51	202
yak177	droYak2_genscan_chrU_5.98	94.7	132	7	0	10	141	1770	1901	6e-53	206
yak177	droYak2_genscan_chrU_5.306	93.62	141	5	1	1	141	24755	24619	6e-53	206
yak177	droYak2_genscan_chrU_5.306	93.62	141	5	1	1	141	28353	28217	6e-53	206
yak177	droYak2_genscan_chr2h_random_1.2	93.62	141	9	0	1	141	11623	11763	2e-53	208
yak177	droYak2_genscan_chrU_6.74	93.62	141	9	0	1	141	13282	13142	2e-53	208
yak177	droYak2_genscan_chrU_5.25	93.62	141	9	0	1	141	32658	32798	2e-53	208
yak177	droYak2_genscan_chrU_5.279	98.25	114	2	0	28	141	8038	8151	4e-54	210
yak177	droYak2_genscan_chrUh_1.40	94.2	138	8	0	4	141	8832	8969	4e-54	210
yak177	droYak2_genscan_chrU_3.351	94.29	140	5	1	1	137	4432	4293	4e-54	210
yak177	droYak2_genscan_chr2L_random_1.130	94.33	141	6	1	1	141	18258	18120	4e-54	210
yak177	droYak2_genscan_chrUh_1.40	93.62	141	3	1	1	141	18079	18213	4e-54	210
yak177	droYak2_genscan_chrU_6.217	93.62	141	3	1	1	141	47082	47216	4e-54	210
yak177	droYak2_genscan_chr3R_1.30	96.06	127	5	0	1	127	17384	17510	1e-54	212
yak177	droYak2_genscan_chr3R_1.33	94.24	139	8	0	1	139	28742	28604	1e-54	212
yak177	droYak2_genscan_chrU_4.25	98.28	116	2	0	1	116	1240	1355	3e-55	214
yak177	droYak2_genscan_chr2L_random_1.81	95.45	132	6	0	8	139	28684	28815	3e-55	214
yak177	droYak2_genscan_chrU_5.279	95.59	136	5	1	6	141	16392	16258	3e-55	214
yak177	droYak2_genscan_chrU_2.182	94.41	143	6	1	1	141	9004	8862	3e-55	214
yak177	droYak2_genscan_chrX_random_1.56	95.49	133	6	0	9	141	11736	11604	6e-56	216
yak177	droYak2_genscan_chrU_1.178	94.89	137	7	0	1	137	9522	9658	6e-56	216
yak177	droYak2_genscan_chr2h_random_1.2	94.33	141	8	0	1	141	7891	8031	6e-56	216
yak177	droYak2_genscan_chrUh_1.40	94.33	141	8	0	1	141	3313	3173	6e-56	216
yak177	droYak2_genscan_chr3R_1.33	94.33	141	8	0	1	141	960	1100	6e-56	216
yak177	droYak2_genscan_chr3L_5.157	94.33	141	8	0	1	141	7525	7385	6e-56	216
yak177	droYak2_genscan_chrU_5.98	94.33	141	8	0	1	141	34583	34723	6e-56	216
yak177	droYak2_genscan_chrU_1.178	94.33	141	8	0	1	141	561	701	6e-56	216
yak177	droYak2_genscan_chrU_2.36	96.83	126	4	0	16	141	1773	1898	2e-56	218
yak177	droYak2_genscan_chrU_2.244	96.88	128	4	0	14	141	16973	17100	1e-57	222
yak177	droYak2_genscan_chr2R_1.96	96.3	135	3	1	7	141	3538	3406	1e-57	222
yak177	droYak2_genscan_chrU_1.322	96.53	144	2	3	1	141	19444	19301	1e-57	222
yak177	droYak2_genscan_chr3h_random_1.3	95.04	141	7	0	1	141	11676	11816	3e-58	224
yak177	droYak2_genscan_chr2h_random_1.105	95.04	141	7	0	1	141	10905	11045	3e-58	224
yak177	droYak2_genscan_chr2L_random_1.130	95.04	141	7	0	1	141	16566	16706	3e-58	224
yak177	droYak2_genscan_chrX_random_1.25	95.04	141	7	0	1	141	30612	30472	3e-58	224
yak177	droYak2_genscan_chrUh_1.39	95.04	141	7	0	1	141	26437	26577	3e-58	224
yak177	droYak2_genscan_chr3L_5.157	95.04	141	7	0	1	141	589	449	3e-58	224
yak177	droYak2_genscan_chr3L_5.157	95.04	141	7	0	1	141	2941	2801	3e-58	224
yak177	droYak2_genscan_chrU_3.287	95.04	141	7	0	1	141	1740	1600	3e-58	224
yak177	droYak2_genscan_chr2R_1.14	100	115	0	0	27	141	6739	6625	2e-59	228
yak177	droYak2_genscan_chr2L_random_1.37	95.74	141	3	1	1	141	19196	19059	2e-59	228
yak177	droYak2_genscan_chr2L_4.828	96.97	132	4	0	1	132	17199	17068	4e-60	230
yak177	droYak2_genscan_chr3R_random_1.2	95.74	141	6	0	1	141	9091	8951	1e-60	232
yak177	droYak2_genscan_chr2h_random_1.105	95.74	141	6	0	1	141	17625	17765	1e-60	232
yak177	droYak2_genscan_chr2h_random_1.1	95.74	141	6	0	1	141	14294	14434	1e-60	232
yak177	droYak2_genscan_chr2h_random_1.1	95.74	141	6	0	1	141	15085	15225	1e-60	232
yak177	droYak2_genscan_chr2h_random_1.1	95.74	141	6	0	1	141	18580	18720	1e-60	232
yak177	droYak2_genscan_chrUh_1.40	95.74	141	6	0	1	141	3799	3939	1e-60	232
yak177	droYak2_genscan_chr2R_1.49	95.74	141	6	0	1	141	3475	3615	1e-60	232
yak177	droYak2_genscan_chr2L_4.828	95.74	141	6	0	1	141	3157	3297	1e-60	232
yak177	droYak2_genscan_chrU_6.74	95.74	141	6	0	1	141	3899	4039	1e-60	232
yak177	droYak2_genscan_chrU_3.107	95.74	141	6	0	1	141	22961	22821	1e-60	232
yak177	droYak2_genscan_chrU_2.119	96.45	141	4	1	1	141	21881	21742	1e-60	232
yak177	droYak2_genscan_chr2h_random_1.225	98.41	126	2	0	1	126	10922	11047	3e-61	234
yak177	droYak2_genscan_chrU_2.119	97.01	134	4	0	1	134	18538	18671	3e-61	234
yak177	droYak2_genscan_chr2R_1.49	96.48	142	4	1	1	141	27221	27362	3e-61	234
yak177	droYak2_genscan_chrU_3.81	100	119	0	0	23	141	21709	21827	7e-62	236
yak177	droYak2_genscan_chr3R_1.36	98.43	127	2	0	1	127	5151	5025	7e-62	236
yak177	droYak2_genscan_chrU_1.255	97.04	135	4	0	7	141	15180	15046	7e-62	236
yak177	droYak2_genscan_chrU_1.255	97.04	135	4	0	7	141	16732	16598	7e-62	236
yak177	droYak2_genscan_chrU_6.217	96.4	139	5	0	1	139	63582	63444	7e-62	236
yak177	droYak2_genscan_chr3R_1.33	95.86	145	2	1	1	141	10275	10131	2e-62	238
yak177	droYak2_genscan_chrX_random_1.86	97.08	137	4	0	5	141	46156	46292	4e-63	240
yak177	droYak2_genscan_chr2h_random_1.1	96.45	141	5	0	1	141	4835	4975	4e-63	240
yak177	droYak2_genscan_chrX_random_1.86	96.45	141	5	0	1	141	36377	36237	4e-63	240
yak177	droYak2_genscan_chrUh_1.40	96.45	141	5	0	1	141	6920	6780	4e-63	240
yak177	droYak2_genscan_chrUh_1.30	96.45	141	5	0	1	141	6205	6065	4e-63	240
yak177	droYak2_genscan_chr3R_1.60	96.45	141	5	0	1	141	3338	3198	4e-63	240
yak177	droYak2_genscan_chr3R_1.30	96.45	141	5	0	1	141	571	431	4e-63	240
yak177	droYak2_genscan_chr2R_1.49	96.45	141	5	0	1	141	22079	22219	4e-63	240
yak177	droYak2_genscan_chr2R_1.10	96.45	141	5	0	1	141	2704	2564	4e-63	240
yak177	droYak2_genscan_chr2R_1.10	96.45	141	5	0	1	141	3612	3472	4e-63	240
yak177	droYak2_genscan_chr2R_1.10	96.45	141	5	0	1	141	8789	8649	4e-63	240
yak177	droYak2_genscan_chr2R_1.10	96.45	141	5	0	1	141	10016	9876	4e-63	240
yak177	droYak2_genscan_chrU_5.440	96.45	141	5	0	1	141	11760	11900	4e-63	240
yak177	droYak2_genscan_chrU_5.300	96.45	141	5	0	1	141	11240	11100	4e-63	240
yak177	droYak2_genscan_chrU_5.276	96.45	141	5	0	1	141	1747	1607	4e-63	240
yak177	droYak2_genscan_chrU_3.92	96.45	141	5	0	1	141	2972	2832	4e-63	240
yak177	droYak2_genscan_chrU_3.92	96.45	141	5	0	1	141	3984	3844	4e-63	240
yak177	droYak2_genscan_chrU_3.78	96.45	141	5	0	1	141	19890	20030	4e-63	240
yak177	droYak2_genscan_chrU_2.202	96.45	141	5	0	1	141	11030	11170	4e-63	240
yak177	droYak2_genscan_chrU_2.202	96.45	141	5	0	1	141	13623	13763	4e-63	240
yak177	droYak2_genscan_chrU_1.355	98.46	130	2	0	1	130	4020	4149	1e-63	242
yak177	droYak2_genscan_chr3R_1.33	97.16	141	2	1	1	141	13052	13190	1e-63	242
yak177	droYak2_genscan_chr2L_5.48	97.16	141	2	1	1	141	17340	17202	1e-63	242
yak177	droYak2_genscan_chrU_3.107	97.12	139	4	0	1	139	2235	2097	3e-64	244
yak177	droYak2_genscan_chr3R_1.60	97.16	141	1	1	1	141	338	475	3e-64	244
yak177	droYak2_genscan_chr2L_random_1.9	98.48	132	2	0	9	140	7810	7679	7e-65	246
yak177	droYak2_genscan_chr2L_random_1.9	99.22	129	1	0	1	129	21139	21011	2e-65	248
yak177	droYak2_genscan_chr2h_random_1.335	97.16	141	4	0	1	141	13903	13763	2e-65	248
yak177	droYak2_genscan_chr2h_random_1.105	97.16	141	4	0	1	141	5270	5130	2e-65	248
yak177	droYak2_genscan_chr2L_random_1.81	97.16	141	4	0	1	141	742	882	2e-65	248
yak177	droYak2_genscan_chrX_random_1.51	97.16	141	4	0	1	141	10812	10952	2e-65	248
yak177	droYak2_genscan_chr3R_4.909	97.16	141	4	0	1	141	42508	42648	2e-65	248
yak177	droYak2_genscan_chr3R_1.33	97.16	141	4	0	1	141	18256	18116	2e-65	248
yak177	droYak2_genscan_chr3L_5.388	97.87	141	2	1	1	141	7405	7544	2e-65	248
yak177	droYak2_genscan_chr3L_1.802	97.16	141	4	0	1	141	5785	5645	2e-65	248
yak177	droYak2_genscan_chr2R_1.526	97.16	141	4	0	1	141	3621	3481	2e-65	248
yak177	droYak2_genscan_chr2R_1.99	97.16	141	4	0	1	141	1731	1871	2e-65	248
yak177	droYak2_genscan_chr2R_1.82	97.16	141	4	0	1	141	6331	6191	2e-65	248
yak177	droYak2_genscan_chr2R_1.49	97.16	141	4	0	1	141	43392	43252	2e-65	248
yak177	droYak2_genscan_chr2R_1.29	97.16	141	4	0	1	141	7524	7664	2e-65	248
yak177	droYak2_genscan_chr2R_1.10	97.16	141	4	0	1	141	30868	31008	2e-65	248
yak177	droYak2_genscan_chr2L_5.48	97.16	141	4	0	1	141	539	679	2e-65	248
yak177	droYak2_genscan_chr2L_4.828	97.16	141	4	0	1	141	9552	9692	2e-65	248
yak177	droYak2_genscan_chr2L_4.828	97.16	141	4	0	1	141	10002	10142	2e-65	248
yak177	droYak2_genscan_chrX_5.71	97.16	141	4	0	1	141	6389	6529	2e-65	248
yak177	droYak2_genscan_chrU_5.300	97.16	141	4	0	1	141	13112	12972	2e-65	248
yak177	droYak2_genscan_chrU_5.98	97.16	141	4	0	1	141	32911	32771	2e-65	248
yak177	droYak2_genscan_chrU_5.38	97.16	141	4	0	1	141	5046	4906	2e-65	248
yak177	droYak2_genscan_chrU_4.35	97.16	141	4	0	1	141	1067	1207	2e-65	248
yak177	droYak2_genscan_chrU_3.411	97.16	141	4	0	1	141	17646	17786	2e-65	248
yak177	droYak2_genscan_chrU_3.92	97.16	141	4	0	1	141	3642	3502	2e-65	248
yak177	droYak2_genscan_chrU_2.244	97.16	141	4	0	1	141	17608	17748	2e-65	248
yak177	droYak2_genscan_chrU_2.119	97.16	141	4	0	1	141	17049	17189	2e-65	248
yak177	droYak2_genscan_chr2R_1.49	97.83	138	3	0	1	138	23362	23225	5e-66	250
yak177	droYak2_genscan_chrU_5.25	100	127	0	0	1	127	11151	11277	1e-66	252
yak177	droYak2_genscan_chrU_4.96	100	128	0	0	14	141	22586	22713	3e-67	254
yak177	droYak2_genscan_chr3R_1.60	99.24	132	1	0	10	141	2394	2263	3e-67	254
yak177	droYak2_genscan_chr3R_1.141	98.54	137	2	0	5	141	7867	7731	7e-68	256
yak177	droYak2_genscan_chr3L_random_1.140	97.87	141	3	0	1	141	8990	8850	7e-68	256
yak177	droYak2_genscan_chr2h_random_1.225	97.87	141	3	0	1	141	24182	24322	7e-68	256
yak177	droYak2_genscan_chr2h_random_1.105	97.87	141	3	0	1	141	6337	6197	7e-68	256
yak177	droYak2_genscan_chr2h_random_1.65	97.87	141	3	0	1	141	12095	12235	7e-68	256
yak177	droYak2_genscan_chr2L_random_1.88	97.87	141	3	0	1	141	12797	12937	7e-68	256
yak177	droYak2_genscan_chr2L_random_1.37	97.87	141	3	0	1	141	3214	3354	7e-68	256
yak177	droYak2_genscan_chr2L_random_1.37	97.87	141	3	0	1	141	20714	20574	7e-68	256
yak177	droYak2_genscan_chrX_random_1.25	97.87	141	3	0	1	141	993	1133	7e-68	256
yak177	droYak2_genscan_chr3R_6.67	97.87	141	3	0	1	141	2076	1936	7e-68	256
yak177	droYak2_genscan_chr3R_2.71	97.87	141	3	0	1	141	7371	7511	7e-68	256
yak177	droYak2_genscan_chr3R_1.104	97.87	141	3	0	1	141	864	724	7e-68	256
yak177	droYak2_genscan_chr3R_1.36	97.87	141	3	0	1	141	13750	13610	7e-68	256
yak177	droYak2_genscan_chr3R_1.33	97.87	141	3	0	1	141	29767	29627	7e-68	256
yak177	droYak2_genscan_chr3R_1.30	97.87	141	3	0	1	141	1675	1815	7e-68	256
yak177	droYak2_genscan_chr2L_5.126	97.87	141	3	0	1	141	1879	1739	7e-68	256
yak177	droYak2_genscan_chrX_5.71	97.87	141	3	0	1	141	7303	7443	7e-68	256
yak177	droYak2_genscan_chrU_6.98	97.87	141	3	0	1	141	8973	9113	7e-68	256
yak177	droYak2_genscan_chrU_5.98	97.87	141	3	0	1	141	18205	18065	7e-68	256
yak177	droYak2_genscan_chrU_5.98	97.87	141	3	0	1	141	20922	21062	7e-68	256
yak177	droYak2_genscan_chrU_5.78	97.87	141	3	0	1	141	21461	21321	7e-68	256
yak177	droYak2_genscan_chrU_4.96	97.87	141	3	0	1	141	29477	29617	7e-68	256
yak177	droYak2_genscan_chrU_3.189	97.87	141	3	0	1	141	2479	2619	7e-68	256
yak177	droYak2_genscan_chrU_2.419	97.87	141	3	0	1	141	15513	15373	7e-68	256
yak177	droYak2_genscan_chrU_2.416	97.87	141	3	0	1	141	16640	16500	7e-68	256
yak177	droYak2_genscan_chrU_2.285	97.87	141	3	0	1	141	30409	30549	7e-68	256
yak177	droYak2_genscan_chrU_1.255	98.55	138	2	0	1	138	50732	50869	2e-68	258
yak177	droYak2_genscan_chr2L_5.48	98.59	142	1	1	1	141	3770	3911	2e-68	258
yak177	droYak2_genscan_chr2h_random_1.47	98.56	139	2	0	3	141	6676	6538	5e-69	260
yak177	droYak2_genscan_chr2L_random_1.9	98.57	140	2	0	1	140	7557	7418	1e-69	262
yak177	droYak2_genscan_chrU_2.394	98.57	140	2	0	1	140	33207	33346	1e-69	262
yak177	droYak2_genscan_chrU_4.96	99.27	137	1	0	1	137	26271	26135	3e-70	264
yak177	droYak2_genscan_chr3h_random_1.42	98.58	141	2	0	1	141	33384	33244	3e-70	264
yak177	droYak2_genscan_chr3R_random_1.335	98.58	141	2	0	1	141	2288	2428	3e-70	264
yak177	droYak2_genscan_chr3R_random_1.2	98.58	141	2	0	1	141	4305	4165	3e-70	264
yak177	droYak2_genscan_chr2h_random_1.280	98.58	141	2	0	1	141	389	529	3e-70	264
yak177	droYak2_genscan_chr2h_random_1.225	98.58	141	2	0	1	141	17680	17820	3e-70	264
yak177	droYak2_genscan_chr2h_random_1.65	98.58	141	2	0	1	141	7463	7323	3e-70	264
yak177	droYak2_genscan_chr2h_random_1.65	98.58	141	2	0	1	141	8144	8004	3e-70	264
yak177	droYak2_genscan_chr2h_random_1.47	98.58	141	2	0	1	141	2366	2506	3e-70	264
yak177	droYak2_genscan_chr2h_random_1.47	98.58	141	2	0	1	141	3693	3833	3e-70	264
yak177	droYak2_genscan_chr2L_random_1.81	98.58	141	2	0	1	141	35015	34875	3e-70	264
yak177	droYak2_genscan_chrX_random_1.56	98.58	141	2	0	1	141	18679	18819	3e-70	264
yak177	droYak2_genscan_chrUh_1.40	98.58	141	2	0	1	141	15562	15702	3e-70	264
yak177	droYak2_genscan_chr3R_4.698	98.58	141	2	0	1	141	3802	3662	3e-70	264
yak177	droYak2_genscan_chr3R_3.564	98.58	141	2	0	1	141	13991	13851	3e-70	264
yak177	droYak2_genscan_chr3R_2.229	98.58	141	2	0	1	141	4331	4191	3e-70	264
yak177	droYak2_genscan_chr3R_1.30	98.58	141	2	0	1	141	2644	2784	3e-70	264
yak177	droYak2_genscan_chr3R_1.30	98.58	141	2	0	1	141	9717	9857	3e-70	264
yak177	droYak2_genscan_chr3L_1.802	98.58	141	2	0	1	141	10276	10136	3e-70	264
yak177	droYak2_genscan_chr2h_1.47	98.58	141	2	0	1	141	5412	5272	3e-70	264
yak177	droYak2_genscan_chr2h_1.47	98.58	141	2	0	1	141	11124	10984	3e-70	264
yak177	droYak2_genscan_chr2R_1.49	98.58	141	2	0	1	141	46379	46519	3e-70	264
yak177	droYak2_genscan_chr2L_5.48	98.58	141	2	0	1	141	10962	10822	3e-70	264
yak177	droYak2_genscan_chr2L_5.48	98.58	141	2	0	1	141	15698	15838	3e-70	264
yak177	droYak2_genscan_chrX_5.71	98.58	141	2	0	1	141	3106	2966	3e-70	264
yak177	droYak2_genscan_chrX_4.37	98.58	141	2	0	1	141	6896	7036	3e-70	264
yak177	droYak2_genscan_chrU_6.217	98.58	141	2	0	1	141	3681	3821	3e-70	264
yak177	droYak2_genscan_chrU_6.217	98.58	141	2	0	1	141	38014	38154	3e-70	264
yak177	droYak2_genscan_chrU_5.279	98.58	141	2	0	1	141	20662	20802	3e-70	264
yak177	droYak2_genscan_chrU_5.112	98.58	141	2	0	1	141	6602	6462	3e-70	264
yak177	droYak2_genscan_chrU_5.98	98.58	141	2	0	1	141	34494	34354	3e-70	264
yak177	droYak2_genscan_chrU_5.78	98.58	141	2	0	1	141	24414	24554	3e-70	264
yak177	droYak2_genscan_chrU_5.25	98.58	141	2	0	1	141	32409	32269	3e-70	264
yak177	droYak2_genscan_chrU_4.96	98.58	141	2	0	1	141	8485	8625	3e-70	264
yak177	droYak2_genscan_chrU_4.20	98.58	141	2	0	1	141	21074	21214	3e-70	264
yak177	droYak2_genscan_chrU_3.414	98.58	141	2	0	1	141	2452	2592	3e-70	264
yak177	droYak2_genscan_chrU_3.393	98.58	141	2	0	1	141	5276	5136	3e-70	264
yak177	droYak2_genscan_chrU_3.283	98.58	141	2	0	1	141	671	811	3e-70	264
yak177	droYak2_genscan_chrU_3.92	98.58	141	2	0	1	141	5250	5390	3e-70	264
yak177	droYak2_genscan_chrU_3.81	98.58	141	2	0	1	141	10347	10207	3e-70	264
yak177	droYak2_genscan_chrU_3.36	98.58	141	2	0	1	141	22338	22478	3e-70	264
yak177	droYak2_genscan_chrU_2.419	98.58	141	2	0	1	141	15000	14860	3e-70	264
yak177	droYak2_genscan_chrU_2.394	98.58	141	2	0	1	141	32847	32707	3e-70	264
yak177	droYak2_genscan_chrU_2.285	98.58	141	2	0	1	141	36057	35917	3e-70	264
yak177	droYak2_genscan_chrU_2.19	98.58	141	2	0	1	141	6598	6738	3e-70	264
yak177	droYak2_genscan_chrU_2.19	98.58	141	2	0	1	141	9538	9678	3e-70	264
yak177	droYak2_genscan_chrU_1.375	98.58	141	2	0	1	141	16909	17049	3e-70	264
yak177	droYak2_genscan_chrU_1.355	98.58	141	2	0	1	141	3494	3354	3e-70	264
yak177	droYak2_genscan_chrU_1.322	98.58	141	2	0	1	141	25208	25068	3e-70	264
yak177	droYak2_genscan_chrU_4.251	99.3	142	0	1	1	141	18458	18317	8e-71	266
yak177	droYak2_genscan_chrU_2.244	99.28	139	1	0	3	141	5329	5191	2e-71	268
yak177	droYak2_genscan_chr3h_random_1.3	100	137	0	0	1	137	4151	4287	1e-72	272
yak177	droYak2_genscan_chr3h_random_1.3	100	137	0	0	1	137	10014	10150	1e-72	272
yak177	droYak2_genscan_chr3R_random_1.2	99.29	141	1	0	1	141	2434	2574	1e-72	272
yak177	droYak2_genscan_chr2h_random_1.335	99.29	141	1	0	1	141	29773	29913	1e-72	272
yak177	droYak2_genscan_chr2h_random_1.83	99.29	141	1	0	1	141	32419	32279	1e-72	272
yak177	droYak2_genscan_chr2h_random_1.83	99.29	141	1	0	1	141	40458	40318	1e-72	272
yak177	droYak2_genscan_chr2h_random_1.47	99.29	141	1	0	1	141	1087	1227	1e-72	272
yak177	droYak2_genscan_chr2L_random_1.88	99.29	141	1	0	1	141	12035	12175	1e-72	272
yak177	droYak2_genscan_chr2L_random_1.37	99.29	141	1	0	1	141	1022	882	1e-72	272
yak177	droYak2_genscan_chr2L_random_1.37	99.29	141	1	0	1	141	3983	4123	1e-72	272
yak177	droYak2_genscan_chr2L_random_1.37	99.29	141	1	0	1	141	4417	4557	1e-72	272
yak177	droYak2_genscan_chr3R_1.141	99.29	141	1	0	1	141	3935	4075	1e-72	272
yak177	droYak2_genscan_chr3R_1.133	99.29	141	1	0	1	141	3139	3279	1e-72	272
yak177	droYak2_genscan_chr3R_1.33	99.29	141	1	0	1	141	11693	11833	1e-72	272
yak177	droYak2_genscan_chr3R_1.33	99.29	141	1	0	1	141	23917	23777	1e-72	272
yak177	droYak2_genscan_chr3R_1.33	99.29	141	1	0	1	141	24933	24793	1e-72	272
yak177	droYak2_genscan_chr2L_5.48	99.29	141	1	0	1	141	12375	12515	1e-72	272
yak177	droYak2_genscan_chrU_5.372	99.29	141	1	0	1	141	13143	13003	1e-72	272
yak177	droYak2_genscan_chrU_5.78	99.29	141	1	0	1	141	5408	5548	1e-72	272
yak177	droYak2_genscan_chrU_5.20	99.29	141	1	0	1	141	925	785	1e-72	272
yak177	droYak2_genscan_chrU_4.251	99.29	141	1	0	1	141	4526	4386	1e-72	272
yak177	droYak2_genscan_chrU_4.251	99.29	141	1	0	1	141	9967	9827	1e-72	272
yak177	droYak2_genscan_chrU_4.20	99.29	141	1	0	1	141	15922	15782	1e-72	272
yak177	droYak2_genscan_chrU_3.414	99.29	141	1	0	1	141	14264	14124	1e-72	272
yak177	droYak2_genscan_chrU_3.107	99.29	141	1	0	1	141	19866	19726	1e-72	272
yak177	droYak2_genscan_chrU_3.81	99.29	141	1	0	1	141	23947	23807	1e-72	272
yak177	droYak2_genscan_chrU_2.202	99.29	141	1	0	1	141	5768	5628	1e-72	272
yak177	droYak2_genscan_chrU_1.322	99.29	141	1	0	1	141	3004	2864	1e-72	272
yak177	droYak2_genscan_chrU_1.322	99.29	141	1	0	1	141	9725	9585	1e-72	272
yak177	droYak2_genscan_chrU_1.255	99.29	141	1	0	1	141	48078	48218	1e-72	272
yak177	droYak2_genscan_chrU_1.255	99.29	141	1	0	1	141	52830	52970	1e-72	272
yak177	droYak2_genscan_chrU_3.393	100	140	0	0	2	141	4404	4265	2e-74	278
yak177	droYak2_genscan_chr3h_random_1.51	100	141	0	0	1	141	19079	18939	5e-75	280
yak177	droYak2_genscan_chr3h_random_1.42	100	141	0	0	1	141	31341	31481	5e-75	280
yak177	droYak2_genscan_chr3h_random_1.3	100	141	0	0	1	141	25775	25915	5e-75	280
yak177	droYak2_genscan_chr3R_random_1.335	100	141	0	0	1	141	9099	8959	5e-75	280
yak177	droYak2_genscan_chr3R_random_1.187	100	141	0	0	1	141	13926	14066	5e-75	280
yak177	droYak2_genscan_chr3R_random_1.161	100	141	0	0	1	141	632	772	5e-75	280
yak177	droYak2_genscan_chr3R_random_1.89	100	141	0	0	1	141	1301	1161	5e-75	280
yak177	droYak2_genscan_chr3R_random_1.44	100	141	0	0	1	141	5849	5709	5e-75	280
yak177	droYak2_genscan_chr3R_random_1.2	100	141	0	0	1	141	7617	7477	5e-75	280
yak177	droYak2_genscan_chr3R_random_1.2	100	141	0	0	1	141	11206	11066	5e-75	280
yak177	droYak2_genscan_chr3L_random_1.896	100	141	0	0	1	141	17323	17463	5e-75	280
yak177	droYak2_genscan_chr3L_random_1.420	100	141	0	0	1	141	10505	10645	5e-75	280
yak177	droYak2_genscan_chr3L_random_1.417	100	141	0	0	1	141	4821	4681	5e-75	280
yak177	droYak2_genscan_chr3L_random_1.140	100	141	0	0	1	141	14015	14155	5e-75	280
yak177	droYak2_genscan_chr2h_random_1.335	100	141	0	0	1	141	21284	21144	5e-75	280
yak177	droYak2_genscan_chr2h_random_1.280	100	141	0	0	1	141	1038	1178	5e-75	280
yak177	droYak2_genscan_chr2h_random_1.228	100	141	0	0	1	141	13160	13300	5e-75	280
yak177	droYak2_genscan_chr2h_random_1.225	100	141	0	0	1	141	10174	10034	5e-75	280
yak177	droYak2_genscan_chr2h_random_1.105	100	141	0	0	1	141	15931	15791	5e-75	280
yak177	droYak2_genscan_chr2h_random_1.83	100	141	0	0	1	141	14586	14446	5e-75	280
yak177	droYak2_genscan_chr2h_random_1.65	100	141	0	0	1	141	11451	11591	5e-75	280
yak177	droYak2_genscan_chr2h_random_1.47	100	141	0	0	1	141	230	370	5e-75	280
yak177	droYak2_genscan_chr2h_random_1.18	100	141	0	0	1	141	4920	5060	5e-75	280
yak177	droYak2_genscan_chr2h_random_1.3	100	141	0	0	1	141	4292	4432	5e-75	280
yak177	droYak2_genscan_chr2h_random_1.2	100	141	0	0	1	141	6079	6219	5e-75	280
yak177	droYak2_genscan_chr2h_random_1.1	100	141	0	0	1	141	11100	10960	5e-75	280
yak177	droYak2_genscan_chr2L_random_1.332	100	141	0	0	1	141	2637	2497	5e-75	280
yak177	droYak2_genscan_chr2L_random_1.309	100	141	0	0	1	141	260	400	5e-75	280
yak177	droYak2_genscan_chr2L_random_1.309	100	141	0	0	1	141	1759	1619	5e-75	280
yak177	droYak2_genscan_chr2L_random_1.245	100	141	0	0	1	141	6520	6380	5e-75	280
yak177	droYak2_genscan_chr2L_random_1.130	100	141	0	0	1	141	27364	27224	5e-75	280
yak177	droYak2_genscan_chr2L_random_1.88	100	141	0	0	1	141	8374	8514	5e-75	280
yak177	droYak2_genscan_chr2L_random_1.88	100	141	0	0	1	141	10696	10836	5e-75	280
yak177	droYak2_genscan_chr2L_random_1.81	100	141	0	0	1	141	44068	44208	5e-75	280
yak177	droYak2_genscan_chr2L_random_1.37	100	141	0	0	1	141	14882	15022	5e-75	280
yak177	droYak2_genscan_chr2L_random_1.18	100	141	0	0	1	141	9013	8873	5e-75	280
yak177	droYak2_genscan_chr2L_random_1.18	100	141	0	0	1	141	10641	10501	5e-75	280
yak177	droYak2_genscan_chr2L_random_1.9	100	141	0	0	1	141	7076	6936	5e-75	280
yak177	droYak2_genscan_chr2L_random_1.9	100	141	0	0	1	141	14653	14513	5e-75	280
yak177	droYak2_genscan_chrX_random_1.121	100	141	0	0	1	141	22343	22203	5e-75	280
yak177	droYak2_genscan_chrX_random_1.121	100	141	0	0	1	141	31884	31744	5e-75	280
yak177	droYak2_genscan_chrX_random_1.92	100	141	0	0	1	141	1197	1057	5e-75	280
yak177	droYak2_genscan_chrX_random_1.86	100	141	0	0	1	141	4912	4772	5e-75	280
yak177	droYak2_genscan_chrX_random_1.86	100	141	0	0	1	141	15740	15880	5e-75	280
yak177	droYak2_genscan_chrX_random_1.56	100	141	0	0	1	141	14151	14291	5e-75	280
yak177	droYak2_genscan_chrX_random_1.51	100	141	0	0	1	141	7351	7491	5e-75	280
yak177	droYak2_genscan_chrX_random_1.25	100	141	0	0	1	141	16046	15906	5e-75	280
yak177	droYak2_genscan_chrUh_1.40	100	141	0	0	1	141	13054	13194	5e-75	280
yak177	droYak2_genscan_chrUh_1.39	100	141	0	0	1	141	16198	16338	5e-75	280
yak177	droYak2_genscan_chrUh_1.30	100	141	0	0	1	141	949	809	5e-75	280
yak177	droYak2_genscan_chrUh_1.16	100	141	0	0	1	141	9451	9591	5e-75	280
yak177	droYak2_genscan_chrUh_1.16	100	141	0	0	1	141	13904	13764	5e-75	280
yak177	droYak2_genscan_chr3R_6.497	100	141	0	0	1	141	11651	11791	5e-75	280
yak177	droYak2_genscan_chr3R_6.427	100	141	0	0	1	141	4422	4282	5e-75	280
yak177	droYak2_genscan_chr3R_6.120	100	141	0	0	1	141	9792	9932	5e-75	280
yak177	droYak2_genscan_chr3R_6.117	100	141	0	0	1	141	14023	14163	5e-75	280
yak177	droYak2_genscan_chr3R_6.67	100	141	0	0	1	141	3000	2860	5e-75	280
yak177	droYak2_genscan_chr3R_5.857	100	141	0	0	1	141	6331	6191	5e-75	280
yak177	droYak2_genscan_chr3R_5.676	100	141	0	0	1	141	6142	6002	5e-75	280
yak177	droYak2_genscan_chr3R_5.456	100	141	0	0	1	141	8991	9131	5e-75	280
yak177	droYak2_genscan_chr3R_5.431	100	141	0	0	1	141	6534	6674	5e-75	280
yak177	droYak2_genscan_chr3R_5.238	100	141	0	0	1	141	6174	6034	5e-75	280
yak177	droYak2_genscan_chr3R_4.909	100	141	0	0	1	141	20502	20642	5e-75	280
yak177	droYak2_genscan_chr3R_4.827	100	141	0	0	1	141	4123	4263	5e-75	280
yak177	droYak2_genscan_chr3R_4.698	100	141	0	0	1	141	7442	7582	5e-75	280
yak177	droYak2_genscan_chr3R_4.575	100	141	0	0	1	141	4478	4338	5e-75	280
yak177	droYak2_genscan_chr3R_4.564	100	141	0	0	1	141	33156	33016	5e-75	280
yak177	droYak2_genscan_chr3R_4.463	100	141	0	0	1	141	970	830	5e-75	280
yak177	droYak2_genscan_chr3R_4.179	100	141	0	0	1	141	8144	8004	5e-75	280
yak177	droYak2_genscan_chr3R_4.134	100	141	0	0	1	141	3253	3393	5e-75	280
yak177	droYak2_genscan_chr3R_3.564	100	141	0	0	1	141	12100	12240	5e-75	280
yak177	droYak2_genscan_chr3R_3.479	100	141	0	0	1	141	634	774	5e-75	280
yak177	droYak2_genscan_chr3R_3.360	100	141	0	0	1	141	1210	1350	5e-75	280
yak177	droYak2_genscan_chr3R_3.27	100	141	0	0	1	141	1479	1339	5e-75	280
yak177	droYak2_genscan_chr3R_2.942	100	141	0	0	1	141	3244	3104	5e-75	280
yak177	droYak2_genscan_chr3R_2.838	100	141	0	0	1	141	3876	3736	5e-75	280
yak177	droYak2_genscan_chr3R_2.795	100	141	0	0	1	141	2886	3026	5e-75	280
yak177	droYak2_genscan_chr3R_2.540	100	141	0	0	1	141	1477	1337	5e-75	280
yak177	droYak2_genscan_chr3R_2.232	100	141	0	0	1	141	18769	18629	5e-75	280
yak177	droYak2_genscan_chr3R_2.229	100	141	0	0	1	141	10892	10752	5e-75	280
yak177	droYak2_genscan_chr3R_2.181	100	141	0	0	1	141	6250	6110	5e-75	280
yak177	droYak2_genscan_chr3R_2.131	100	141	0	0	1	141	1076	1216	5e-75	280
yak177	droYak2_genscan_chr3R_2.91	100	141	0	0	1	141	5145	5285	5e-75	280
yak177	droYak2_genscan_chr3R_2.77	100	141	0	0	1	141	1132	992	5e-75	280
yak177	droYak2_genscan_chr3R_2.71	100	141	0	0	1	141	8041	8181	5e-75	280
yak177	droYak2_genscan_chr3R_1.588	100	141	0	0	1	141	1721	1581	5e-75	280
yak177	droYak2_genscan_chr3R_1.538	100	141	0	0	1	141	7525	7385	5e-75	280
yak177	droYak2_genscan_chr3R_1.225	100	141	0	0	1	141	520	660	5e-75	280
yak177	droYak2_genscan_chr3R_1.219	100	141	0	0	1	141	1854	1714	5e-75	280
yak177	droYak2_genscan_chr3R_1.141	100	141	0	0	1	141	1425	1565	5e-75	280
yak177	droYak2_genscan_chr3R_1.133	100	141	0	0	1	141	3774	3914	5e-75	280
yak177	droYak2_genscan_chr3R_1.104	100	141	0	0	1	141	2197	2337	5e-75	280
yak177	droYak2_genscan_chr3R_1.60	100	141	0	0	1	141	1317	1457	5e-75	280
yak177	droYak2_genscan_chr3R_1.36	100	141	0	0	1	141	650	790	5e-75	280
yak177	droYak2_genscan_chr3R_1.33	100	141	0	0	1	141	1915	1775	5e-75	280
yak177	droYak2_genscan_chr3R_1.30	100	141	0	0	1	141	10718	10578	5e-75	280
yak177	droYak2_genscan_chr3R_1.20	100	141	0	0	1	141	4303	4163	5e-75	280
yak177	droYak2_genscan_chr3L_5.429	100	141	0	0	1	141	7616	7476	5e-75	280
yak177	droYak2_genscan_chr3L_5.420	100	141	0	0	1	141	5342	5202	5e-75	280
yak177	droYak2_genscan_chr3L_5.388	100	141	0	0	1	141	4501	4641	5e-75	280
yak177	droYak2_genscan_chr3L_5.194	100	141	0	0	1	141	125	265	5e-75	280
yak177	droYak2_genscan_chr3L_5.157	100	141	0	0	1	141	8473	8333	5e-75	280
yak177	droYak2_genscan_chr3L_4.625	100	141	0	0	1	141	3493	3353	5e-75	280
yak177	droYak2_genscan_chr3L_4.72	100	141	0	0	1	141	3450	3310	5e-75	280
yak177	droYak2_genscan_chr3L_4.10	100	141	0	0	1	141	3359	3499	5e-75	280
yak177	droYak2_genscan_chr3L_4.9	100	141	0	0	1	141	1356	1496	5e-75	280
yak177	droYak2_genscan_chr3L_3.976	100	141	0	0	1	141	3265	3405	5e-75	280
yak177	droYak2_genscan_chr3L_3.966	100	141	0	0	1	141	8381	8521	5e-75	280
yak177	droYak2_genscan_chr3L_3.957	100	141	0	0	1	141	10539	10679	5e-75	280
yak177	droYak2_genscan_chr3L_3.252	100	141	0	0	1	141	4429	4569	5e-75	280
yak177	droYak2_genscan_chr3L_3.9	100	141	0	0	1	141	1735	1875	5e-75	280
yak177	droYak2_genscan_chr3L_2.727	100	141	0	0	1	141	1833	1973	5e-75	280
yak177	droYak2_genscan_chr3L_2.698	100	141	0	0	1	141	15644	15504	5e-75	280
yak177	droYak2_genscan_chr3L_2.192	100	141	0	0	1	141	1606	1746	5e-75	280
yak177	droYak2_genscan_chr3L_2.157	100	141	0	0	1	141	12125	11985	5e-75	280
yak177	droYak2_genscan_chr3L_1.1204	100	141	0	0	1	141	9058	8918	5e-75	280
yak177	droYak2_genscan_chr3L_1.889	100	141	0	0	1	141	26130	25990	5e-75	280
yak177	droYak2_genscan_chr3L_1.802	100	141	0	0	1	141	23504	23644	5e-75	280
yak177	droYak2_genscan_chr3L_1.520	100	141	0	0	1	141	11429	11569	5e-75	280
yak177	droYak2_genscan_chr3L_1.65	100	141	0	0	1	141	1373	1233	5e-75	280
yak177	droYak2_genscan_chr2h_1.47	100	141	0	0	1	141	3127	2987	5e-75	280
yak177	droYak2_genscan_chr2h_1.15	100	141	0	0	1	141	6321	6181	5e-75	280
yak177	droYak2_genscan_chr2R_4.611	100	141	0	0	1	141	2048	2188	5e-75	280
yak177	droYak2_genscan_chr2R_4.480	100	141	0	0	1	141	18259	18399	5e-75	280
yak177	droYak2_genscan_chr2R_4.223	100	141	0	0	1	141	3933	3793	5e-75	280
yak177	droYak2_genscan_chr2R_4.103	100	141	0	0	1	141	6349	6489	5e-75	280
yak177	droYak2_genscan_chr2R_4.53	100	141	0	0	1	141	3266	3406	5e-75	280
yak177	droYak2_genscan_chr2R_3.881	100	141	0	0	1	141	7962	7822	5e-75	280
yak177	droYak2_genscan_chr2R_3.47	100	141	0	0	1	141	2081	2221	5e-75	280
yak177	droYak2_genscan_chr2R_2.619	100	141	0	0	1	141	2793	2653	5e-75	280
yak177	droYak2_genscan_chr2R_2.480	100	141	0	0	1	141	3161	3301	5e-75	280
yak177	droYak2_genscan_chr2R_2.435	100	141	0	0	1	141	798	658	5e-75	280
yak177	droYak2_genscan_chr2R_1.991	100	141	0	0	1	141	1788	1648	5e-75	280
yak177	droYak2_genscan_chr2R_1.526	100	141	0	0	1	141	2305	2445	5e-75	280
yak177	droYak2_genscan_chr2R_1.428	100	141	0	0	1	141	2449	2309	5e-75	280
yak177	droYak2_genscan_chr2R_1.362	100	141	0	0	1	141	514	654	5e-75	280
yak177	droYak2_genscan_chr2R_1.99	100	141	0	0	1	141	2161	2301	5e-75	280
yak177	droYak2_genscan_chr2R_1.96	100	141	0	0	1	141	4731	4591	5e-75	280
yak177	droYak2_genscan_chr2R_1.82	100	141	0	0	1	141	9250	9390	5e-75	280
yak177	droYak2_genscan_chr2R_1.82	100	141	0	0	1	141	13847	13987	5e-75	280
yak177	droYak2_genscan_chr2R_1.49	100	141	0	0	1	141	44084	43944	5e-75	280
yak177	droYak2_genscan_chr2R_1.49	100	141	0	0	1	141	44481	44341	5e-75	280
yak177	droYak2_genscan_chr2R_1.43	100	141	0	0	1	141	3689	3549	5e-75	280
yak177	droYak2_genscan_chr2R_1.29	100	141	0	0	1	141	6204	6064	5e-75	280
yak177	droYak2_genscan_chr2R_1.29	100	141	0	0	1	141	10688	10828	5e-75	280
yak177	droYak2_genscan_chr2R_1.14	100	141	0	0	1	141	1960	1820	5e-75	280
yak177	droYak2_genscan_chr2R_1.10	100	141	0	0	1	141	33324	33464	5e-75	280
yak177	droYak2_genscan_chr2L_5.135	100	141	0	0	1	141	5822	5682	5e-75	280
yak177	droYak2_genscan_chr2L_5.126	100	141	0	0	1	141	1525	1385	5e-75	280
yak177	droYak2_genscan_chr2L_5.48	100	141	0	0	1	141	6387	6247	5e-75	280
yak177	droYak2_genscan_chr2L_5.42	100	141	0	0	1	141	904	764	5e-75	280
yak177	droYak2_genscan_chr2L_4.890	100	141	0	0	1	141	1012	872	5e-75	280
yak177	droYak2_genscan_chr2L_4.889	100	141	0	0	1	141	5970	5830	5e-75	280
yak177	droYak2_genscan_chr2L_4.828	100	141	0	0	1	141	1145	1285	5e-75	280
yak177	droYak2_genscan_chr2L_4.633	100	141	0	0	1	141	2851	2991	5e-75	280
yak177	droYak2_genscan_chr2L_4.516	100	141	0	0	1	141	3921	3781	5e-75	280
yak177	droYak2_genscan_chr2L_4.425	100	141	0	0	1	141	1125	1265	5e-75	280
yak177	droYak2_genscan_chr2L_4.249	100	141	0	0	1	141	2774	2634	5e-75	280
yak177	droYak2_genscan_chr2L_4.29	100	141	0	0	1	141	15774	15914	5e-75	280
yak177	droYak2_genscan_chr2L_3.874	100	141	0	0	1	141	544	684	5e-75	280
yak177	droYak2_genscan_chr2L_3.459	100	141	0	0	1	141	12518	12378	5e-75	280
yak177	droYak2_genscan_chr2L_3.275	100	141	0	0	1	141	5193	5053	5e-75	280
yak177	droYak2_genscan_chr2L_3.196	100	141	0	0	1	141	4033	4173	5e-75	280
yak177	droYak2_genscan_chr2L_3.188	100	141	0	0	1	141	5842	5982	5e-75	280
yak177	droYak2_genscan_chr2L_3.68	100	141	0	0	1	141	1410	1550	5e-75	280
yak177	droYak2_genscan_chr2L_2.826	100	141	0	0	1	141	984	844	5e-75	280
yak177	droYak2_genscan_chr2L_2.803	100	141	0	0	1	141	5148	5008	5e-75	280
yak177	droYak2_genscan_chr2L_2.82	100	141	0	0	1	141	7989	7849	5e-75	280
yak177	droYak2_genscan_chr2L_2.75	100	141	0	0	1	141	3681	3541	5e-75	280
yak177	droYak2_genscan_chr2L_2.37	100	141	0	0	1	141	6293	6153	5e-75	280
yak177	droYak2_genscan_chr2L_1.774	100	141	0	0	1	141	3907	4047	5e-75	280
yak177	droYak2_genscan_chr2L_1.442	100	141	0	0	1	141	1602	1742	5e-75	280
yak177	droYak2_genscan_chr2L_1.442	100	141	0	0	1	141	14197	14337	5e-75	280
yak177	droYak2_genscan_chr2L_1.233	100	141	0	0	1	141	8860	9000	5e-75	280
yak177	droYak2_genscan_chr2L_1.211	100	141	0	0	1	141	14636	14496	5e-75	280
yak177	droYak2_genscan_chr2L_1.107	100	141	0	0	1	141	1026	1166	5e-75	280
yak177	droYak2_genscan_chrX_5.71	100	141	0	0	1	141	8440	8580	5e-75	280
yak177	droYak2_genscan_chrX_4.157	100	141	0	0	1	141	11830	11970	5e-75	280
yak177	droYak2_genscan_chrX_4.37	100	141	0	0	1	141	13384	13244	5e-75	280
yak177	droYak2_genscan_chrX_3.723	100	141	0	0	1	141	343	483	5e-75	280
yak177	droYak2_genscan_chrX_3.651	100	141	0	0	1	141	2379	2239	5e-75	280
yak177	droYak2_genscan_chrX_2.737	100	141	0	0	1	141	7929	8069	5e-75	280
yak177	droYak2_genscan_chrX_2.708	100	141	0	0	1	141	7156	7016	5e-75	280
yak177	droYak2_genscan_chrX_2.493	100	141	0	0	1	141	6555	6415	5e-75	280
yak177	droYak2_genscan_chrX_2.458	100	141	0	0	1	141	1527	1387	5e-75	280
yak177	droYak2_genscan_chrX_2.329	100	141	0	0	1	141	1394	1534	5e-75	280
yak177	droYak2_genscan_chrX_2.227	100	141	0	0	1	141	3947	4087	5e-75	280
yak177	droYak2_genscan_chrX_2.97	100	141	0	0	1	141	16796	16656	5e-75	280
yak177	droYak2_genscan_chrX_2.1	100	141	0	0	1	141	8371	8231	5e-75	280
yak177	droYak2_genscan_chrX_1.629	100	141	0	0	1	141	3565	3705	5e-75	280
yak177	droYak2_genscan_chrU_6.243	100	141	0	0	1	141	1518	1378	5e-75	280
yak177	droYak2_genscan_chrU_6.217	100	141	0	0	1	141	56690	56550	5e-75	280
yak177	droYak2_genscan_chrU_6.212	100	141	0	0	1	141	614	474	5e-75	280
yak177	droYak2_genscan_chrU_6.112	100	141	0	0	1	141	9209	9349	5e-75	280
yak177	droYak2_genscan_chrU_6.104	100	141	0	0	1	141	5965	6105	5e-75	280
yak177	droYak2_genscan_chrU_6.98	100	141	0	0	1	141	5235	5375	5e-75	280
yak177	droYak2_genscan_chrU_6.74	100	141	0	0	1	141	2028	2168	5e-75	280
yak177	droYak2_genscan_chrU_6.59	100	141	0	0	1	141	9743	9883	5e-75	280
yak177	droYak2_genscan_chrU_6.58	100	141	0	0	1	141	2032	1892	5e-75	280
yak177	droYak2_genscan_chrU_6.23	100	141	0	0	1	141	3053	3193	5e-75	280
yak177	droYak2_genscan_chrU_5.440	100	141	0	0	1	141	20789	20929	5e-75	280
yak177	droYak2_genscan_chrU_5.372	100	141	0	0	1	141	5249	5389	5e-75	280
yak177	droYak2_genscan_chrU_5.361	100	141	0	0	1	141	290	430	5e-75	280
yak177	droYak2_genscan_chrU_5.306	100	141	0	0	1	141	864	724	5e-75	280
yak177	droYak2_genscan_chrU_5.300	100	141	0	0	1	141	22273	22133	5e-75	280
yak177	droYak2_genscan_chrU_5.279	100	141	0	0	1	141	3599	3459	5e-75	280
yak177	droYak2_genscan_chrU_5.276	100	141	0	0	1	141	3431	3291	5e-75	280
yak177	droYak2_genscan_chrU_5.112	100	141	0	0	1	141	6264	6124	5e-75	280
yak177	droYak2_genscan_chrU_5.98	100	141	0	0	1	141	32217	32077	5e-75	280
yak177	droYak2_genscan_chrU_5.78	100	141	0	0	1	141	2736	2876	5e-75	280
yak177	droYak2_genscan_chrU_5.78	100	141	0	0	1	141	17134	17274	5e-75	280
yak177	droYak2_genscan_chrU_5.38	100	141	0	0	1	141	5720	5580	5e-75	280
yak177	droYak2_genscan_chrU_5.33	100	141	0	0	1	141	3156	3016	5e-75	280
yak177	droYak2_genscan_chrU_5.25	100	141	0	0	1	141	21688	21548	5e-75	280
yak177	droYak2_genscan_chrU_5.25	100	141	0	0	1	141	33907	34047	5e-75	280
yak177	droYak2_genscan_chrU_5.20	100	141	0	0	1	141	22187	22327	5e-75	280
yak177	droYak2_genscan_chrU_4.419	100	141	0	0	1	141	2065	1925	5e-75	280
yak177	droYak2_genscan_chrU_4.394	100	141	0	0	1	141	1548	1408	5e-75	280
yak177	droYak2_genscan_chrU_4.388	100	141	0	0	1	141	6212	6072	5e-75	280
yak177	droYak2_genscan_chrU_4.251	100	141	0	0	1	141	17688	17548	5e-75	280
yak177	droYak2_genscan_chrU_4.251	100	141	0	0	1	141	17944	17804	5e-75	280
yak177	droYak2_genscan_chrU_4.203	100	141	0	0	1	141	10628	10768	5e-75	280
yak177	droYak2_genscan_chrU_4.190	100	141	0	0	1	141	1227	1087	5e-75	280
yak177	droYak2_genscan_chrU_4.114	100	141	0	0	1	141	10875	10735	5e-75	280
yak177	droYak2_genscan_chrU_4.96	100	141	0	0	1	141	23078	23218	5e-75	280
yak177	droYak2_genscan_chrU_4.54	100	141	0	0	1	141	3439	3299	5e-75	280
yak177	droYak2_genscan_chrU_4.35	100	141	0	0	1	141	2890	3030	5e-75	280
yak177	droYak2_genscan_chrU_4.25	100	141	0	0	1	141	5676	5816	5e-75	280
yak177	droYak2_genscan_chrU_4.20	100	141	0	0	1	141	587	727	5e-75	280
yak177	droYak2_genscan_chrU_4.5	100	141	0	0	1	141	2299	2159	5e-75	280
yak177	droYak2_genscan_chrU_3.414	100	141	0	0	1	141	7196	7056	5e-75	280
yak177	droYak2_genscan_chrU_3.411	100	141	0	0	1	141	16182	16042	5e-75	280
yak177	droYak2_genscan_chrU_3.393	100	141	0	0	1	141	1473	1613	5e-75	280
yak177	droYak2_genscan_chrU_3.358	100	141	0	0	1	141	1173	1033	5e-75	280
yak177	droYak2_genscan_chrU_3.351	100	141	0	0	1	141	3932	3792	5e-75	280
yak177	droYak2_genscan_chrU_3.287	100	141	0	0	1	141	11277	11417	5e-75	280
yak177	droYak2_genscan_chrU_3.283	100	141	0	0	1	141	6261	6121	5e-75	280
yak177	droYak2_genscan_chrU_3.280	100	141	0	0	1	141	12700	12560	5e-75	280
yak177	droYak2_genscan_chrU_3.205	100	141	0	0	1	141	7900	8040	5e-75	280
yak177	droYak2_genscan_chrU_3.189	100	141	0	0	1	141	1607	1467	5e-75	280
yak177	droYak2_genscan_chrU_3.107	100	141	0	0	1	141	4132	4272	5e-75	280
yak177	droYak2_genscan_chrU_3.92	100	141	0	0	1	141	2703	2563	5e-75	280
yak177	droYak2_genscan_chrU_3.81	100	141	0	0	1	141	12391	12251	5e-75	280
yak177	droYak2_genscan_chrU_3.78	100	141	0	0	1	141	7079	7219	5e-75	280
yak177	droYak2_genscan_chrU_3.36	100	141	0	0	1	141	36129	36269	5e-75	280
yak177	droYak2_genscan_chrU_2.419	100	141	0	0	1	141	16235	16095	5e-75	280
yak177	droYak2_genscan_chrU_2.419	100	141	0	0	1	141	18352	18212	5e-75	280
yak177	droYak2_genscan_chrU_2.416	100	141	0	0	1	141	1959	1819	5e-75	280
yak177	droYak2_genscan_chrU_2.412	100	141	0	0	1	141	587	727	5e-75	280
yak177	droYak2_genscan_chrU_2.400	100	141	0	0	1	141	11134	10994	5e-75	280
yak177	droYak2_genscan_chrU_2.394	100	141	0	0	1	141	19736	19596	5e-75	280
yak177	droYak2_genscan_chrU_2.285	100	141	0	0	1	141	11428	11568	5e-75	280
yak177	droYak2_genscan_chrU_2.244	100	141	0	0	1	141	6147	6007	5e-75	280
yak177	droYak2_genscan_chrU_2.202	100	141	0	0	1	141	6605	6465	5e-75	280
yak177	droYak2_genscan_chrU_2.182	100	141	0	0	1	141	8031	7891	5e-75	280
yak177	droYak2_genscan_chrU_2.119	100	141	0	0	1	141	21233	21093	5e-75	280
yak177	droYak2_genscan_chrU_2.68	100	141	0	0	1	141	10509	10369	5e-75	280
yak177	droYak2_genscan_chrU_2.36	100	141	0	0	1	141	2328	2468	5e-75	280
yak177	droYak2_genscan_chrU_2.19	100	141	0	0	1	141	6117	6257	5e-75	280
yak177	droYak2_genscan_chrU_1.375	100	141	0	0	1	141	18039	17899	5e-75	280
yak177	droYak2_genscan_chrU_1.367	100	141	0	0	1	141	5256	5396	5e-75	280
yak177	droYak2_genscan_chrU_1.355	100	141	0	0	1	141	6546	6406	5e-75	280
yak177	droYak2_genscan_chrU_1.322	100	141	0	0	1	141	14819	14959	5e-75	280
yak177	droYak2_genscan_chrU_1.308	100	141	0	0	1	141	3809	3949	5e-75	280
yak177	droYak2_genscan_chrU_1.255	100	141	0	0	1	141	22934	22794	5e-75	280
yak177	droYak2_genscan_chrU_1.178	100	141	0	0	1	141	11053	10913	5e-75	280

## Sheet: ere_UTR
Query id	Subject id	% identity	alignment length	mismatches	gap openings	q. start	q. end	s. starts. ende-value			bit score
yak177	droEre1_genscan_scaffold_4929.1960	97.87	141	3	0	1	141	1147	1287	3e-68	256
yak177	droEre1_genscan_scaffold_4690.3143	97.08	137	4	0	1	137	1897	1761	2e-63	240
yak177	droEre1_genscan_scaffold_4929.3936	96.45	141	5	0	1	141	32	172	2e-63	240
yak177	droEre1_genscan_scaffold_4929.2565	96.45	141	5	0	1	141	1335	1475	2e-63	240
yak177	droEre1_genscan_scaffold_4929.2564	96.45	141	5	0	1	141	1797	1657	2e-63	240
yak177	droEre1_genscan_scaffold_4784.3689	98.36	122	2	0	6	127	321	200	3e-59	226
yak177	droEre1_genscan_scaffold_4784.3688	98.36	122	2	0	6	127	1752	1631	3e-59	226
yak177	droEre1_genscan_scaffold_4784.3847	95.04	141	7	0	1	141	565	425	1e-58	224
yak177	droEre1_genscan_scaffold_4845.2988	96.83	126	4	0	1	126	289	414	7e-57	218
yak177	droEre1_genscan_scaffold_4845.2987	96.83	126	4	0	1	126	1816	1941	7e-57	218
yak177	droEre1_genscan_scaffold_4784.978	95	140	5	1	2	141	1030	1167	3e-56	216
yak177	droEre1_genscan_scaffold_4929.4204	95.04	141	6	1	1	141	626	487	3e-56	216
yak177	droEre1_genscan_scaffold_4929.4113	94.33	141	8	0	1	141	17	157	3e-56	216
yak177	droEre1_genscan_scaffold_4929.1341	94.33	141	8	0	1	141	1461	1601	3e-56	216
yak177	droEre1_genscan_scaffold_4845.263	94.33	141	8	0	1	141	592	452	3e-56	216
yak177	droEre1_genscan_scaffold_4784.557	96.83	126	3	1	2	126	1454	1579	2e-54	210
yak177	droEre1_genscan_scaffold_4845.123	96	125	5	0	13	137	337	461	7e-54	208
yak177	droEre1_genscan_scaffold_4820.505	93.62	141	9	0	1	141	801	661	7e-54	208
yak177	droEre1_genscan_scaffold_4929.4178	95.28	127	6	0	1	127	1705	1579	1e-52	204
yak177	droEre1_genscan_scaffold_4845.242	95.9	122	5	0	3	124	405	526	4e-52	202
yak177	droEre1_genscan_scaffold_4929.2909	97.35	113	3	0	1	113	1443	1555	2e-51	200
yak177	droEre1_genscan_scaffold_4929.2908	97.35	113	3	0	1	113	176	288	2e-51	200
yak177	droEre1_genscan_scaffold_4845.3007	93.43	137	9	0	2	138	23	159	2e-51	200
yak177	droEre1_genscan_scaffold_4690.3273	93.43	137	9	0	4	140	106	242	2e-51	200
yak177	droEre1_genscan_scaffold_4845.196	94.53	128	7	0	14	141	136	9	6e-51	198
yak177	droEre1_genscan_scaffold_4845.195	94.53	128	7	0	14	141	146	273	6e-51	198
yak177	droEre1_genscan_scaffold_4770.44	94.53	128	7	0	14	141	1065	1192	6e-51	198
yak177	droEre1_genscan_scaffold_4770.2485	93.01	143	8	1	1	141	1702	1560	6e-51	198
yak177	droEre1_genscan_scaffold_4770.2484	93.01	143	8	1	1	141	1560	1702	6e-51	198
yak177	droEre1_genscan_scaffold_4770.2930	94.49	127	7	0	1	127	1858	1984	3e-50	196
yak177	droEre1_genscan_scaffold_4820.551	94.44	126	7	0	1	126	845	720	1e-49	194
yak177	droEre1_genscan_scaffold_4677.2	93.28	134	9	0	1	134	77	210	1e-49	194
yak177	droEre1_genscan_scaffold_4690.3055	93.23	133	9	0	6	138	1140	1272	4e-49	192
yak177	droEre1_genscan_scaffold_4845.4059	92.91	141	9	1	1	141	1760	1899	4e-49	192
yak177	droEre1_genscan_scaffold_4820.150	92.2	141	11	0	1	141	556	696	4e-49	192
yak177	droEre1_genscan_scaffold_4820.149	92.2	141	11	0	1	141	362	222	4e-49	192
yak177	droEre1_genscan_scaffold_4784.2792	96.43	112	4	0	5	116	186	297	2e-48	190
yak177	droEre1_genscan_scaffold_4845.3366	93.18	132	9	0	10	141	153	22	2e-48	190
yak177	droEre1_genscan_scaffold_4784.4565	92.7	137	6	1	1	133	142	278	2e-48	190
yak177	droEre1_genscan_scaffold_4784.43	92.2	141	8	1	1	141	664	527	6e-48	188
yak177	droEre1_genscan_scaffold_4772.1	93.65	126	8	0	16	141	1686	1811	2e-47	186
yak177	droEre1_genscan_scaffold_4784.4521	92.54	134	10	0	8	141	1613	1746	2e-47	186
yak177	droEre1_genscan_scaffold_4784.444	92.75	138	9	1	1	138	541	405	2e-47	186
yak177	droEre1_genscan_scaffold_4784.4640	91.1	146	8	1	1	141	1599	1744	2e-47	186
yak177	droEre1_genscan_scaffold_4784.4708	95.58	113	5	0	1	113	1922	1810	1e-46	184
yak177	droEre1_genscan_scaffold_4929.583	92.2	141	10	1	1	141	402	263	1e-46	184
yak177	droEre1_genscan_scaffold_4820.979	91.49	141	12	0	1	141	1453	1593	1e-46	184
yak177	droEre1_genscan_scaffold_4845.263	94.83	116	6	0	26	141	1756	1641	4e-46	182
yak177	droEre1_genscan_scaffold_4845.264	94.83	116	6	0	26	141	1496	1611	4e-46	182
yak177	droEre1_genscan_scaffold_4845.67	92.42	132	10	0	4	135	132	1	4e-46	182
yak177	droEre1_genscan_scaffold_4845.3996	91.43	140	7	1	1	140	1847	1713	4e-46	182
yak177	droEre1_genscan_scaffold_4784.3304	91.43	140	12	0	1	140	1613	1474	4e-46	182
yak177	droEre1_genscan_scaffold_4512.70	90.48	147	8	1	1	141	759	905	4e-46	182
yak177	droEre1_genscan_scaffold_4845.1611	93.5	123	8	0	4	126	88	210	2e-45	180
yak177	droEre1_genscan_scaffold_4845.1610	93.5	123	8	0	4	126	638	516	2e-45	180
yak177	droEre1_genscan_scaffold_4929.4166	92.37	131	10	0	9	139	1326	1456	2e-45	180
yak177	droEre1_genscan_scaffold_4929.4361	94.07	118	7	0	10	127	652	535	6e-45	178
yak177	droEre1_genscan_scaffold_4845.220	92.86	126	9	0	16	141	212	337	6e-45	178
yak177	droEre1_genscan_scaffold_4845.1851	92.31	130	10	0	10	139	1235	1106	6e-45	178
yak177	droEre1_genscan_scaffold_4845.97	91.49	141	10	1	1	141	1270	1408	6e-45	178
yak177	droEre1_genscan_scaffold_4770.1933	91.55	142	11	1	1	141	856	715	6e-45	178
yak177	droEre1_genscan_scaffold_4784.4098	94.35	124	4	2	3	126	391	511	2e-44	176
yak177	droEre1_genscan_scaffold_4770.2629	93.55	124	6	1	16	139	814	693	2e-44	176
yak177	droEre1_genscan_scaffold_4929.4505	90.78	141	13	0	1	141	1678	1818	2e-44	176
yak177	droEre1_genscan_scaffold_4770.1430	91.49	141	11	1	1	141	1448	1309	2e-44	176
yak177	droEre1_genscan_scaffold_4770.47	90.78	141	13	0	1	141	409	549	2e-44	176
yak177	droEre1_genscan_scaffold_4845.2976	93.97	116	7	0	26	141	1	116	9e-44	174
yak177	droEre1_genscan_scaffold_4929.4080	92.97	128	8	1	1	127	1158	1285	9e-44	174
yak177	droEre1_genscan_scaffold_4784.4834	92.42	132	9	1	5	136	422	552	9e-44	174
yak177	droEre1_genscan_scaffold_4929.4430	91.37	139	10	1	3	141	1900	1764	9e-44	174
yak177	droEre1_genscan_scaffold_4845.1182	90.97	144	7	2	1	141	1185	1325	9e-44	174
yak177	droEre1_genscan_scaffold_4929.4611	94.59	111	6	0	1	111	1915	1805	4e-43	172
yak177	droEre1_genscan_scaffold_4929.4610	94.59	111	6	0	1	111	1266	1376	4e-43	172
yak177	droEre1_genscan_scaffold_4770.90	94.74	114	5	1	20	132	396	509	1e-42	170
yak177	droEre1_genscan_scaffold_4770.1866	91.04	134	12	0	8	141	408	275	1e-42	170
yak177	droEre1_genscan_scaffold_4770.1865	91.04	134	12	0	8	141	1466	1333	1e-42	170
yak177	droEre1_genscan_scaffold_4845.197	94.02	117	6	1	1	117	1296	1411	6e-42	168
yak177	droEre1_genscan_scaffold_4929.4751	92.8	125	8	1	1	124	378	502	6e-42	168
yak177	droEre1_genscan_scaffold_4929.4130	90.07	141	14	0	1	141	756	616	6e-42	168
yak177	droEre1_genscan_scaffold_4929.2790	90.07	141	9	1	1	141	1450	1315	6e-42	168
yak177	droEre1_genscan_scaffold_4784.4058	90.07	141	14	0	1	141	1390	1530	6e-42	168
yak177	droEre1_genscan_scaffold_4690.1236	90.07	141	14	0	1	141	231	91	6e-42	168
yak177	droEre1_genscan_scaffold_4784.4743	93.28	119	6	1	8	126	1846	1962	2e-41	167
yak177	droEre1_genscan_scaffold_2154.1	92.13	127	8	1	1	127	224	348	2e-41	167
yak177	droEre1_genscan_scaffold_4929.4359	89.36	141	7	1	1	141	1621	1489	2e-41	167
yak177	droEre1_genscan_scaffold_4784.4561	93.04	115	8	0	1	115	231	117	9e-41	165
yak177	droEre1_genscan_scaffold_4512.54	90.07	141	11	1	1	141	227	90	9e-41	165
yak177	droEre1_genscan_scaffold_4690.2210	91.8	122	10	0	20	141	808	687	4e-40	163
yak177	droEre1_genscan_scaffold_4929.4518	91.94	124	7	1	7	127	358	481	4e-40	163
yak177	droEre1_genscan_scaffold_4929.4115	90.63	128	5	1	10	137	323	203	4e-40	163
yak177	droEre1_genscan_scaffold_4820.980	90.77	130	12	0	12	141	1	130	4e-40	163
yak177	droEre1_genscan_scaffold_4770.791	98.82	85	1	0	43	127	336	252	1e-39	161
yak177	droEre1_genscan_scaffold_4929.14	97.75	89	2	0	38	126	1724	1636	1e-39	161
yak177	droEre1_genscan_scaffold_4929.1379	92.24	116	3	1	3	118	768	659	1e-39	161
yak177	droEre1_genscan_scaffold_4845.529	89.36	141	15	0	1	141	223	83	1e-39	161
yak177	droEre1_genscan_scaffold_4845.78	89.36	141	15	0	1	141	613	473	1e-39	161
yak177	droEre1_genscan_scaffold_4784.4559	89.36	141	15	0	1	141	338	198	1e-39	161
yak177	droEre1_genscan_scaffold_4845.235	96.88	96	2	1	1	96	273	367	6e-39	159
yak177	droEre1_genscan_scaffold_4820.1011	94.23	104	6	0	38	141	1381	1484	6e-39	159
yak177	droEre1_genscan_scaffold_4845.2691	94.17	103	6	0	1	103	1594	1492	2e-38	157
yak177	droEre1_genscan_scaffold_4845.2690	94.17	103	6	0	1	103	533	431	2e-38	157
yak177	droEre1_genscan_scaffold_4929.1112	92.79	111	8	0	1	111	1756	1866	2e-38	157
yak177	droEre1_genscan_scaffold_4784.42	91.74	121	7	1	21	141	2000	1883	2e-38	157
yak177	droEre1_genscan_scaffold_4784.94	91.87	123	9	1	1	123	1156	1277	2e-38	157
yak177	droEre1_genscan_scaffold_4929.4539	90.7	129	9	1	1	126	197	69	2e-38	157
yak177	droEre1_genscan_scaffold_4732.3	88.89	135	6	1	1	135	1072	1197	2e-38	157
yak177	droEre1_genscan_scaffold_4732.2	88.89	135	6	1	1	135	1509	1384	2e-38	157
yak177	droEre1_genscan_scaffold_4770.181	89.13	138	9	1	1	132	257	120	2e-38	157
yak177	droEre1_genscan_scaffold_4784.4215	95.74	94	4	0	3	96	1965	1872	9e-38	155
yak177	droEre1_genscan_scaffold_4784.4214	95.74	94	4	0	3	96	1743	1836	9e-38	155
yak177	droEre1_genscan_scaffold_4929.2494	94.9	98	5	0	1	98	1117	1214	9e-38	155
yak177	droEre1_genscan_scaffold_4845.1983	94.9	98	5	0	15	112	459	556	9e-38	155
yak177	droEre1_genscan_scaffold_4784.1957	94.12	102	6	0	27	128	560	661	9e-38	155
yak177	droEre1_genscan_scaffold_4784.4743	92.73	110	8	0	29	138	562	453	9e-38	155
yak177	droEre1_genscan_scaffold_4929.188	93.64	110	6	1	3	112	1325	1433	9e-38	155
yak177	droEre1_genscan_scaffold_4770.43	92.79	111	4	1	1	111	584	690	9e-38	155
yak177	droEre1_genscan_scaffold_4784.4401	90.98	122	6	1	20	141	398	514	9e-38	155
yak177	droEre1_genscan_scaffold_4929.3744	92.86	126	6	3	13	137	713	590	9e-38	155
yak177	droEre1_genscan_scaffold_4770.2	91.53	118	6	1	1	118	461	574	3e-37	153
yak177	droEre1_genscan_scaffold_4845.1630	91.41	128	8	2	1	126	372	498	3e-37	153
yak177	droEre1_genscan_scaffold_4929.4165	88.65	141	16	0	1	141	49	189	3e-37	153
yak177	droEre1_genscan_scaffold_3009.1	88.65	141	16	0	1	141	43	183	3e-37	153
yak177	droEre1_genscan_scaffold_4929.4325	94.79	96	5	0	1	96	1247	1152	1e-36	151
yak177	droEre1_genscan_scaffold_4921.1	88.97	136	15	0	3	138	302	437	1e-36	151
yak177	droEre1_genscan_scaffold_4929.2798	91.74	121	6	2	1	121	699	583	5e-36	149
yak177	droEre1_genscan_scaffold_4845.256	97.56	82	2	0	45	126	209	128	2e-35	147
yak177	droEre1_genscan_scaffold_4784.4563	94.12	102	5	1	21	122	1305	1405	2e-35	147
yak177	droEre1_genscan_scaffold_4929.3361	91.82	110	9	0	14	123	1672	1781	2e-35	147
yak177	droEre1_genscan_scaffold_4929.2181	91.3	115	6	1	31	141	1755	1641	2e-35	147
yak177	droEre1_genscan_scaffold_4820.1	89.47	133	12	1	9	141	1364	1494	2e-35	147
yak177	droEre1_genscan_scaffold_4845.37	93.33	105	6	1	11	115	1010	1113	8e-35	145
yak177	droEre1_genscan_scaffold_4845.3326	91.89	111	6	1	3	113	1150	1257	8e-35	145
yak177	droEre1_genscan_scaffold_4929.1688	90.35	114	3	1	1	114	727	622	8e-35	145
yak177	droEre1_genscan_scaffold_4929.4485	90.6	117	11	0	7	123	1102	1218	8e-35	145
yak177	droEre1_genscan_scaffold_4770.8	89.84	128	11	1	1	126	428	301	8e-35	145
yak177	droEre1_genscan_scaffold_4644.23	89.15	129	9	1	4	127	1459	1331	8e-35	145
yak177	droEre1_genscan_scaffold_4644.22	89.15	129	9	1	4	127	655	527	8e-35	145
yak177	droEre1_genscan_scaffold_4784.4523	89.23	130	10	1	1	126	1701	1572	8e-35	145
yak177	droEre1_genscan_scaffold_4734.1	88.72	133	15	0	9	141	137	5	8e-35	145
yak177	droEre1_genscan_scaffold_4820.228	88.32	137	16	0	1	137	577	441	8e-35	145
yak177	droEre1_genscan_scaffold_4690.1436	89.36	141	13	2	1	141	999	861	8e-35	145
yak177	droEre1_genscan_scaffold_4838.7	87.67	146	9	2	1	141	1316	1457	8e-35	145
yak177	droEre1_genscan_scaffold_4838.6	87.67	146	9	2	1	141	1837	1696	8e-35	145
yak177	droEre1_genscan_scaffold_4770.2161	90	120	12	0	8	127	1311	1430	3e-34	143
yak177	droEre1_genscan_scaffold_4770.2160	90	120	12	0	8	127	90	209	3e-34	143
yak177	droEre1_genscan_scaffold_4690.3298	88.15	135	10	1	3	137	352	224	3e-34	143
yak177	droEre1_genscan_scaffold_4770.416	87.86	140	12	1	7	141	851	712	3e-34	143
yak177	droEre1_genscan_scaffold_4845.62	97.47	79	2	0	1	79	992	914	1e-33	141
yak177	droEre1_genscan_scaffold_4784.971	97.47	79	2	0	1	79	1751	1829	1e-33	141
yak177	droEre1_genscan_scaffold_4784.4569	94.44	90	5	0	6	95	109	20	5e-33	139
yak177	droEre1_genscan_scaffold_4929.4349	93.62	94	6	0	1	94	871	964	5e-33	139
yak177	droEre1_genscan_scaffold_4929.2750	92.86	98	7	0	1	98	598	695	5e-33	139
yak177	droEre1_genscan_scaffold_4820.1026	92.16	102	8	0	25	126	1358	1459	5e-33	139
yak177	droEre1_genscan_scaffold_4861.1	90.35	114	11	0	1	114	1462	1575	5e-33	139
yak177	droEre1_genscan_scaffold_4784.4657	90.35	114	11	0	28	141	1843	1730	5e-33	139
yak177	droEre1_genscan_scaffold_4784.2115	95.29	85	4	0	1	85	1141	1225	2e-32	137
yak177	droEre1_genscan_scaffold_4845.335	93.55	93	6	0	33	125	1800	1892	2e-32	137
yak177	droEre1_genscan_scaffold_4770.538	93.55	93	6	0	47	139	12	104	2e-32	137
yak177	droEre1_genscan_scaffold_4770.634	92.78	97	7	0	45	141	754	658	2e-32	137
yak177	droEre1_genscan_scaffold_4845.1230	92.08	101	8	0	1	101	1897	1997	2e-32	137
yak177	droEre1_genscan_scaffold_4929.3761	92.38	105	7	1	37	141	791	688	2e-32	137
yak177	droEre1_genscan_scaffold_4845.1597	88.1	126	7	1	1	126	752	635	2e-32	137
yak177	droEre1_genscan_scaffold_4784.4561	88.72	133	14	1	9	141	1905	1774	2e-32	137
yak177	droEre1_genscan_scaffold_4929.4360	87.41	135	10	1	7	141	1555	1682	2e-32	137
yak177	droEre1_genscan_scaffold_4770.3289	86.3	146	7	2	1	141	443	580	2e-32	137
yak177	droEre1_genscan_scaffold_4770.3288	86.3	146	7	2	1	141	900	763	2e-32	137
yak177	droEre1_genscan_scaffold_4820.1392	95.24	84	4	0	1	84	1332	1249	8e-32	135
yak177	droEre1_genscan_scaffold_4929.4676	92	100	8	0	1	100	104	5	8e-32	135
yak177	droEre1_genscan_scaffold_4929.4441	91.35	104	9	0	1	104	310	207	8e-32	135
yak177	droEre1_genscan_scaffold_4784.3151	91.35	104	9	0	1	104	1318	1421	8e-32	135
yak177	droEre1_genscan_scaffold_4784.3150	91.35	104	9	0	1	104	1565	1462	8e-32	135
yak177	droEre1_genscan_scaffold_4690.2326	89.52	124	7	2	1	119	563	685	8e-32	135
yak177	droEre1_genscan_scaffold_4784.4247	86.52	141	11	1	1	141	1513	1381	8e-32	135
yak177	droEre1_genscan_scaffold_4784.4246	86.52	141	11	1	1	141	1062	1194	8e-32	135
yak177	droEre1_genscan_scaffold_4845.3668	98.59	71	1	0	1	71	954	884	3e-31	133
yak177	droEre1_genscan_scaffold_4929.4312	96.2	79	3	0	46	124	1695	1773	3e-31	133
yak177	droEre1_genscan_scaffold_4929.484	96.2	79	3	0	1	79	379	457	3e-31	133
yak177	droEre1_genscan_scaffold_4929.483	96.2	79	3	0	1	79	748	670	3e-31	133
yak177	droEre1_genscan_scaffold_4770.1580	96.2	79	3	0	1	79	1902	1824	3e-31	133
yak177	droEre1_genscan_scaffold_4770.1579	96.2	79	3	0	1	79	182	104	3e-31	133
yak177	droEre1_genscan_scaffold_4770.1429	93.41	91	6	0	1	91	91	1	3e-31	133
yak177	droEre1_genscan_scaffold_4929.4782	92.63	95	7	0	1	95	6	100	3e-31	133
yak177	droEre1_genscan_scaffold_4929.4325	87.41	135	17	0	7	141	154	288	3e-31	133
yak177	droEre1_genscan_scaffold_4770.30	95.12	82	4	0	5	86	510	429	1e-30	131
yak177	droEre1_genscan_scaffold_4784.3	94.25	87	1	1	1	87	1608	1690	1e-30	131
yak177	droEre1_genscan_scaffold_4845.32	93.33	90	6	0	10	99	575	664	1e-30	131
yak177	droEre1_genscan_scaffold_4690.599	91.84	98	8	0	8	105	662	565	1e-30	131
yak177	droEre1_genscan_scaffold_4784.2047	91.18	102	9	0	1	102	506	405	1e-30	131
yak177	droEre1_genscan_scaffold_4845.261	90.09	111	7	1	35	141	760	650	1e-30	131
yak177	droEre1_genscan_scaffold_4845.4449	87.97	133	14	1	9	141	1259	1389	1e-30	131
yak177	droEre1_genscan_scaffold_4537.5	85.92	142	11	1	1	133	737	878	1e-30	131
yak177	droEre1_genscan_scaffold_4537.3	85.92	142	11	1	1	133	737	878	1e-30	131
yak177	droEre1_genscan_scaffold_4817.1	97.26	73	2	0	1	73	493	421	5e-30	129
yak177	droEre1_genscan_scaffold_4845.264	93	100	4	2	42	141	480	384	5e-30	129
yak177	droEre1_genscan_scaffold_4845.250	91.43	105	8	1	23	127	1711	1608	5e-30	129
yak177	droEre1_genscan_scaffold_4929.3708	89.91	109	11	0	6	114	1436	1328	5e-30	129
yak177	droEre1_genscan_scaffold_4512.87	87.6	129	16	0	13	141	290	418	5e-30	129
yak177	droEre1_genscan_scaffold_4770.778	86.52	141	9	2	1	141	451	321	5e-30	129
yak177	droEre1_genscan_scaffold_4784.1596	96.05	76	3	0	1	76	1062	1137	2e-29	127
yak177	droEre1_genscan_scaffold_4784.1595	96.05	76	3	0	1	76	1921	1846	2e-29	127
yak177	droEre1_genscan_scaffold_4929.4677	95	80	4	0	1	80	1835	1914	2e-29	127
yak177	droEre1_genscan_scaffold_4784.4863	94.25	87	3	1	53	137	1167	1253	2e-29	127
yak177	droEre1_genscan_scaffold_4929.4746	91.67	96	8	0	1	96	61	156	2e-29	127
yak177	droEre1_genscan_scaffold_4929.160	89.81	108	11	0	34	141	280	387	2e-29	127
yak177	droEre1_genscan_scaffold_4929.159	89.81	108	11	0	34	141	473	366	2e-29	127
yak177	droEre1_genscan_scaffold_4929.4362	90.09	111	9	1	6	116	501	393	2e-29	127
yak177	droEre1_genscan_scaffold_250.1	94.94	79	4	0	7	85	812	890	8e-29	125
yak177	droEre1_genscan_scaffold_4818.1	91.84	98	6	1	44	141	1889	1794	8e-29	125
yak177	droEre1_genscan_scaffold_4784.4643	94.87	78	4	0	1	78	175	252	3e-28	123
yak177	droEre1_genscan_scaffold_4770.51	94.87	78	4	0	62	139	115	38	3e-28	123
yak177	droEre1_genscan_scaffold_4770.50	94.87	78	4	0	62	139	1724	1647	3e-28	123
yak177	droEre1_genscan_scaffold_4690.3171	93.9	82	5	0	60	141	1956	1875	3e-28	123
yak177	droEre1_genscan_scaffold_4784.4566	89.62	106	11	0	36	141	1343	1448	3e-28	123
yak177	droEre1_genscan_scaffold_4845.4325	89.81	108	8	1	1	105	1006	1113	3e-28	123
yak177	droEre1_genscan_scaffold_4770.1234	88.43	121	12	1	21	141	1848	1966	3e-28	123
yak177	droEre1_genscan_scaffold_4770.149	89.34	122	11	2	21	141	1860	1740	3e-28	123
yak177	droEre1_genscan_scaffold_4770.148	89.34	122	11	2	21	141	801	681	3e-28	123
yak177	droEre1_genscan_scaffold_4929.4277	86.43	140	16	1	1	137	318	457	3e-28	123
yak177	droEre1_genscan_scaffold_4690.75	95.89	73	3	0	3	75	1566	1494	1e-27	121
yak177	droEre1_genscan_scaffold_4784.4726	92.94	85	6	0	5	89	1485	1569	1e-27	121
yak177	droEre1_genscan_scaffold_4929.2503	92.22	90	3	1	52	141	1418	1503	1e-27	121
yak177	droEre1_genscan_scaffold_4929.3917	90.72	97	9	0	45	141	1128	1224	1e-27	121
yak177	droEre1_genscan_scaffold_4690.3142	90.72	97	9	0	45	141	811	715	1e-27	121
yak177	droEre1_genscan_scaffold_4929.4492	89.52	105	11	0	12	116	1892	1996	1e-27	121
yak177	droEre1_genscan_scaffold_3077.1	89.38	113	11	1	29	141	302	413	1e-27	121
yak177	droEre1_genscan_scaffold_4929.455	87.72	114	6	1	1	114	657	552	1e-27	121
yak177	droEre1_genscan_scaffold_4929.3471	89.66	116	4	3	2	113	1283	1394	1e-27	121
yak177	droEre1_genscan_scaffold_4929.4676	98.44	64	1	0	34	97	562	499	5e-27	119
yak177	droEre1_genscan_scaffold_4929.1644	97.06	68	2	0	9	76	839	772	5e-27	119
yak177	droEre1_genscan_scaffold_4770.1102	95.83	72	3	0	1	72	1690	1619	5e-27	119
yak177	droEre1_genscan_scaffold_4694.2	95.83	72	3	0	18	89	1872	1943	5e-27	119
yak177	droEre1_genscan_scaffold_4845.79	92.86	84	6	0	1	84	160	77	5e-27	119
yak177	droEre1_genscan_scaffold_4929.4544	93.02	86	3	1	12	97	433	351	5e-27	119
yak177	droEre1_genscan_scaffold_4784.845	87.3	126	8	2	1	126	1861	1978	5e-27	119
yak177	droEre1_genscan_scaffold_4784.844	87.3	126	8	2	1	126	1875	1758	5e-27	119
yak177	droEre1_genscan_scaffold_4845.4241	100	59	0	0	30	88	464	406	2e-26	117
yak177	droEre1_genscan_scaffold_133.1	98.41	63	1	0	29	91	176	238	2e-26	117
yak177	droEre1_genscan_scaffold_4784.4561	95.77	71	3	0	1	71	1354	1424	2e-26	117
yak177	droEre1_genscan_scaffold_4784.3694	94.67	75	4	0	1	75	393	467	2e-26	117
yak177	droEre1_genscan_scaffold_4690.1929	94.67	75	4	0	1	75	518	592	2e-26	117
yak177	droEre1_genscan_scaffold_4690.2743	90.53	95	4	1	37	126	1581	1487	2e-26	117
yak177	droEre1_genscan_scaffold_4690.2742	90.53	95	4	1	37	126	1876	1970	2e-26	117
yak177	droEre1_genscan_scaffold_4784.4655	89.9	99	10	0	26	124	528	626	2e-26	117
yak177	droEre1_genscan_scaffold_4690.3306	89.32	103	11	0	6	108	267	165	2e-26	117
yak177	droEre1_genscan_scaffold_4770.244	89.29	112	7	2	29	136	1862	1752	2e-26	117
yak177	droEre1_genscan_scaffold_4770.243	89.29	112	7	2	29	136	235	125	2e-26	117
yak177	droEre1_genscan_scaffold_4845.604	95.71	70	3	0	50	119	1250	1181	7e-26	115
yak177	droEre1_genscan_scaffold_4770.168	94.59	74	4	0	3	76	1823	1896	7e-26	115
yak177	droEre1_genscan_scaffold_4784.4568	91.4	93	6	1	5	97	1835	1925	7e-26	115
yak177	droEre1_genscan_scaffold_4784.3341	87.7	122	14	1	3	124	1265	1385	7e-26	115
yak177	droEre1_genscan_scaffold_4784.3340	87.7	122	14	1	3	124	1916	1796	7e-26	115
yak177	droEre1_genscan_scaffold_4784.4705	92.59	81	6	0	61	141	1570	1650	3e-25	113
yak177	droEre1_genscan_scaffold_4929.4151	91.76	85	7	0	55	139	1740	1824	3e-25	113
yak177	droEre1_genscan_scaffold_4929.4150	91.76	85	7	0	55	139	1905	1821	3e-25	113
yak177	droEre1_genscan_scaffold_4770.2293	89.69	97	5	1	1	97	1506	1597	3e-25	113
yak177	droEre1_genscan_scaffold_4929.4492	88.57	105	12	0	12	116	1768	1872	3e-25	113
yak177	droEre1_genscan_scaffold_4845.2361	86.61	112	5	1	30	141	875	774	3e-25	113
yak177	droEre1_genscan_scaffold_4784.4843	87.29	118	11	1	25	138	1639	1756	3e-25	113
yak177	droEre1_genscan_scaffold_4929.3917	85.16	128	9	1	9	136	1452	1569	3e-25	113
yak177	droEre1_genscan_scaffold_4784.4726	98.31	59	1	0	1	59	304	246	5e-24	109
yak177	droEre1_genscan_scaffold_4845.97	95.31	64	3	0	1	64	1235	1172	3e-22	103
yak177	droEre1_genscan_scaffold_4512.70	90.7	86	7	1	12	96	1256	1171	4e-21	99.6
yak177	droEre1_genscan_scaffold_4845.1851	100	49	0	0	21	69	1569	1521	2e-20	97.6
yak177	droEre1_genscan_scaffold_4845.32	98.11	53	1	0	1	53	898	950	2e-20	97.6
yak177	droEre1_genscan_scaffold_250.1	89.74	78	8	0	53	130	732	809	1e-18	91.7
yak177	droEre1_genscan_scaffold_4929.3708	88.37	86	10	0	28	113	468	553	1e-18	91.7
yak177	droEre1_genscan_scaffold_4820.150	97.96	49	1	0	1	49	1634	1682	4e-18	89.7
yak177	droEre1_genscan_scaffold_4845.604	90.14	71	7	0	21	91	1249	1319	7e-17	85.7
yak177	droEre1_genscan_scaffold_4845.529	88.61	79	9	0	29	107	1041	1119	7e-17	85.7
yak177	droEre1_genscan_scaffold_4845.250	86.81	91	12	0	51	141	830	740	7e-17	85.7
yak177	droEre1_genscan_scaffold_4929.4751	92.42	66	4	1	62	127	1	65	3e-16	83.8
yak177	droEre1_genscan_scaffold_4512.87	89.39	66	7	0	3	68	744	809	6e-14	75.8
yak177	droEre1_genscan_scaffold_4784.4246	92.16	51	4	0	2	52	737	687	4e-12	69.9
yak177	droEre1_genscan_scaffold_4512.54	93.48	46	3	0	21	66	886	841	2e-11	67.9
yak177	droEre1_genscan_scaffold_4784.4559	86.96	69	9	0	28	96	809	741	6e-11	65.9
yak177	droEre1_genscan_scaffold_4845.62	93.02	43	3	0	99	141	908	866	1e-09	61.9
yak177	droEre1_genscan_scaffold_4929.4277	93.02	43	3	0	1	43	6	48	1e-09	61.9
yak177	droEre1_genscan_scaffold_4770.47	88.14	59	7	0	12	70	1842	1784	1e-09	61.9
yak177	droEre1_genscan_scaffold_4690.1929	88.68	53	6	0	89	141	596	648	1e-08	58
yak177	droEre1_genscan_scaffold_4845.335	89.36	47	5	0	90	136	23	69	2e-07	54

[truncated: 13 more sheets: ere_intron, ana_utr, ana_intron, pse_utr, pse_intron, per_utr, per_intron, vir_utr, vir_intron, moj_utr, moj_intron, gri_intron, gri_UTR]
